# Supplementary material for: Age-dependent diastolic heart failure in an in vivo Drosophila model
Source: eLife. 2017 Mar 22;6:e20851. doi: 10.7554/eLife.20851 (PMC5362267; doi:10.7554/eLife.20851)
Supplement: Figure 2—source data 1. — Median heartbeats were calculated for individual animals (Table) and for all consolidated heartbeats for a respective age (Panel A and last column of each Table). These source data provide a representation of the observed heartbeat waveform variability between animals. DOI: http://dx.doi.org/10.7554/eLife.20851.006 [file elife-20851-fig2-data1.xlsx]

## Sheet: Wild Type Day 10 - Wild Type - 
Wild Type - Day 10
Median Time (s)	Median Diameter (um) - Individual Animals																			Median Diameter (um) - All Heartbeats
0	70.55	77.2	79.8	78.1	76.2	74.9	66.7	64.95	64.7	85.4	83.8	70.4	76.05	76.95	75.8	79.5	73.4	68.05		74.4
0.00833333	68.2	74.7	76.6	75.2	73.1	70.4	64.05	61.6	59.8	81.7	79.7	66.4	73.2	72	71.6	75.2	69	63.25		70.8
0.0166667	64.15	71	72.1	70.7	68.5	64.2	59.7	56.95	53.5	76.2	73.6	61.2	68.4	65.3	65.8	68.8	62.9	56.95		65.7
0.025	59.6	66.65	66.6	65.5	63.4	57.7	54.7	52.3	47.5	69.6	67	55.4	62.7	58.1	59.2	62	56.6	50.8		59.9
0.0333333	55.3	62.25	60.9	60.3	58.5	51.9	49.8	47.9	42.4	62.9	60.7	50.4	57.5	50.75	53.4	55.6	50.5	45.45		54.5
0.0416667	51.4	58.2	55.4	55.5	54.3	47.8	45.9	44.5	38.4	57.3	55.1	46.8	52.95	44.95	48.6	50.3	45.7	41.7		50.1
0.05	48.1	54.9	50.9	52.2	51.2	45	43.2	42.1	35.8	53	50.9	44.2	49.75	40.95	45.1	46.8	42	39.4		46.9
0.0583333	45.6	52.4	47.7	50.2	49.3	43	41.6	40.5	34	50.25	48.1	42.7	47.65	38.4	42.9	45	39.4	38.2		44.7
0.0666667	43.8	51	46	48.9	48.3	42.1	40.7	39.45	32.8	48.4	46.2	41.6	46.7	36.9	41.6	44.2	38	37.7		43.3
0.075	42.6	50.7	45	48.4	48.1	42.1	40.5	38.9	32.3	47.65	45.2	41	46.8	36.1	41.5	44.3	37.3	37.75		42.7
0.0833333	42	51.1	45.2	48.8	48.6	43.05	40.9	38.6	32.7	48.15	45.1	41.1	48.1	36.1	42.3	45	37.3	38.2		42.8
0.0916667	41.9	53.6	46.4	50.3	49.6	45.1	42.3	38.8	34.5	50	46.2	42	50.35	38.2	44.65	47.4	38.5	39.2		44
0.1	42.4	56.8	49.5	53.2	51.3	47.45	44.9	39.6	38	53.75	49.3	43.8	54	42.65	48	51.4	41.5	41.9		46.9
0.108333	44	60.3	55	57.3	54.3	50.7	48.9	41.1	42.6	59.4	55.1	47.2	58.7	49.1	53.05	57.1	46.6	45.8		51.2
0.116667	47.1	63.75	61.2	61.7	58.6	55.3	53.8	44.15	48.4	66.4	62.1	51.6	63.2	56.6	58.8	63.5	52.6	50.95		56.9
0.125	52.25	67	67.4	66.6	63.6	60.6	58.6	48.9	54.4	72.5	70.1	56.5	67.5	63.6	64.3	68.9	58.7	56.3		62.4
0.133333	58.5	69.9	72.7	70.5	68.6	65.2	62.3	54.7	59.8	76.9	76.6	61	71.1	69.7	68.85	73.15	64	61.4		66.9
0.141667	64.1	72.5	76.6	73.3	72.4	69.5	64.7	59.9	63.1	80	81.1	65	74	74.3	71.85	75.6	67.8	65.05		70.3
0.15	67.95	74.8	78.75	75.4	74.5	73	66.1	63.5	63.7	82.15	82.6	67.4	75.2	75.6	73.5	75.85	70.4	66.3		72.2
0.158333	69.5	76.6	78.8	76.2	75.4	74.2	66.2	65	63	82.85	82.6	68.5	74.6	74.6	73.45	76	70.9	66.6		72.8
0.166667	70.4	77	77.3	76	75.65	74.15	65.6	65.1	61.85	82.7	82.2	68.1	74	72.95	72.2	76	70.4	66		72.8
0.175	71.1	77	76.15	76	76	73.2	65.5	64.3		82		68.25	73.8		72.15	75.9	70.1	65.3		72.7
0.183333	71.4	76.6		76.1		72.5				82.3		67.2
0.191667
0.2
0.208333
0.216667
0.225
0.233333
0.241667
0.25
0.258333
0.266667
0.275
0.283333
0.291667
0.3
0.308333
0.316667
0.325
0.333333
0.341667
0.35
0.358333
0.366667
0.375
0.383333
0.391667
0.4
0.408333
0.416667
0.425
0.433333
0.441667
0.45
0.458333
0.466667
0.475
0.483333
0.491667
0.5
0.508333
0.516667
0.525
0.533333
0.541667
0.55
0.558333
0.566667
0.575
0.583333
0.591667
0.6
0.608333
0.616667
0.625
0.633333
0.641667
0.65
0.658333
0.666667
0.675
0.683333
0.691667
0.7
0.708333
0.716667
0.725
0.733333
0.741667
0.75
0.758333
0.766667
0.775
0.783333
0.791667
0.8
0.808333
0.816667
0.825
0.833333
0.841667
0.85
0.858333
0.866667
0.875
0.883333
0.891667
0.9
0.908333
0.916667
0.925
0.933333
0.941667
0.95
0.958333
0.966667
0.975
0.983333
0.991667
1

## Sheet: Wild Type Day 20 - Wild Type - 
Wild Type - Day 20
Median Time (s)	Median Diameter (um) - Individual Animals																								Median Diameter (um) - All Heartbeats
0	77.9	76.1	90.4	84.9	64.8	89.6	65.1	96	74.3	73.55	84.2	73	83.3	72.6	91.6	73.5	88.3	70.35	65.1	88.4	77.2	69.1	82.9		78.2
0.00833333	75.1	71.9	86.1	81.8	61.7	85.6	62.3	92	71.4	70.2	81.2	69.3	79.6	68.2	86.6	69.9	84.1	66.4	61	84.3	73	65.9	79		74.5
0.0166667	70.35	66.5	79.9	77	56.9	80.1	58.3	86.5	66.9	64.65	76.9	64	73.7	62.6	80.8	65.5	78.1	61.1	56.1	79.2	67.9	61.45	73.2		69.4
0.025	64.5	60.6	73.8	71.6	51.3	74.2	53.9	80.2	61.8	59	71.3	57.9	67.6	57.25	74	61.4	71.8	55.6	51	73	63	56.8	66.6		63.9
0.0333333	58.65	55	67.75	65.6	46.15	68.5	49.5	73.7	57	53.7	66.1	51.9	61.6	52.15	67.1	57.6	65.8	50.5	46.4	67.3	58.3	52.7	60.3		58.6
0.0416667	53.65	50.5	62.75	60.1	42.65	63.6	45.6	67.6	53.2	49.5	61.5	47.2	56.4	48.15	60.8	54.8	60.7	46.4	42.8	62.2	54.1	48.95	55.1		54
0.05	50	47.1	58.9	55.2	40.6	59.7	42.8	62.3	50	46.6	58.3	43.3	52.4	44.8	55.6	52.1	56.4	43.8	40.1	57.5	50.5	45.9	51.1		50.5
0.0583333	47.6	44.7	56.1	51.4	39.7	56.7	41	58.3	47.8	44.7	56	40.6	49.5	42.5	51.8	50	53	42.05	38.4	53.7	47.3	43.65	47.9		47.7
0.0666667	46.3	43.3	54.85	48.8	38.85	54.4	39.8	55.4	46.1	43.7	54.2	38.8	47.9	41.4	49.2	48.3	50.65	41.15	37.6	51.3	44.9	42	45.5		45.9
0.075	45.4	42.6	54.6	46.9	38.8	52.9	39.4	53.5	45.1	43.3	53.2	38.2	47.4	40.95	47.8	47	48.9	40.9	37.3	49.9	43.1	41	44		44.7
0.0833333	45	42.3	54.85	46.1	39	52.1	39.7	52.4	44.6	43.3	53	38.7	47.9	41.2	47.5	46.5	48.05	40.8	37.3	49	42.1	41	43.3		44.3
0.0916667	45.95	42.2	55.8	47	38.95	52	40.7	51.9	44.5	43.5	53.4	40.4	49	41.8	48.6	46.4	48.05	41.3	37.8	49.5	41.9	41.6	43.5		44.7
0.1	48.05	42.5	57.7	49.9	40.1	53	43	52	44.9	44.25	54.6	43.7	51.1	43.05	52	46.85	50.2	42.5	39	50.8	43	42.95	44.6		46.2
0.108333	51.3	44.1	61.15	54	42.3	55.9	46.5	53.7	46.3	46.1	57.3	48.5	55.1	45.05	56.8	48.6	52.85	45.1	41	53.5	45.6	44.7	47		49.2
0.116667	55.85	47.6	66.05	59.3	45.6	60.4	50.8	57.8	49.2	49.7	61.2	53.7	60.6	47.7	62.8	51.2	57.3	49.8	44.4	57.8	49.9	47.75	51.8		53.4
0.125	61	53.1	71.25	66.6	49.7	66.2	55.2	63.6	53.6	54.75	66.1	58.5	66.4	52.3	69.9	55.05	63.6	55	47.9	64	55.5	51.7	58.4		58.7
0.133333	65.95	59.8	76.1	73.7	54.1	72.5	58.9	70.9	58.7	60.3	71.4	63.05	71.2	57.6	77	59.9	70.4	60.05	51.6	70.25	61.7	56.4	64.7		64.5
0.141667	70.5	66.2	80.3	78.8	58.4	78.5	61.5	78.8	63.6	65.55	75.4	66.5	74.6	63.95	82.3	64.5	76.4	64.4	54.9	76.5	68.1	61	70.9		70.1
0.15	73.95	71.1	83.35	82.3	61.8	83.3	63	85.1	67.6	69.35	78.65	68.9	76.9	68.45	85.9	68.5	81.15	66.1	58.4	81.5	72.7	64.8	75.4		74.05
0.158333	76.3	74.1	85.4	83.6	63.7	86.65	64.1	88.7	70.7	71.1	80.4	70.2	78.5	71.15	88.3	71	84	65.1	60.8	84.45	74.9	67.1	78.3		75.9
0.166667	77.1	75.2	85.2	83.4	64	87.55	64	90.6	72.8	70.3	80.8	70.4	78.9	71.5	87.5	70.9	85.3	65.55	60.45	85.1	73.3	66.85	78.8		76.2
0.175	77	74.9	84.8	83.5	63.45	86.6	63.75	90.3	73.6	69.7	80.8	70.2	78.7	70.7	85.8	69.7	85.6	65.5	59.9	83.6	72.4	65.9	78.75		75.9
0.183333	76.1	75.3	84.5	84.2	62.6	86.8	63.95	89.4	73.1	69.3	80.8	69.6	78.5	70.4	84.6	68.1	86		59.7	82.75		65.7	78.5		75.7
0.191667			84.6			86.7		89.4	72.75				78.6	70.7			86.3		59.8	81.85			78.5
0.2
0.208333
0.216667
0.225
0.233333
0.241667
0.25
0.258333
0.266667
0.275
0.283333
0.291667
0.3
0.308333
0.316667
0.325
0.333333
0.341667
0.35
0.358333
0.366667
0.375
0.383333
0.391667
0.4
0.408333
0.416667
0.425
0.433333
0.441667
0.45
0.458333
0.466667
0.475
0.483333
0.491667
0.5
0.508333
0.516667
0.525
0.533333
0.541667
0.55
0.558333
0.566667
0.575
0.583333
0.591667
0.6
0.608333
0.616667
0.625
0.633333
0.641667
0.65
0.658333
0.666667
0.675
0.683333
0.691667
0.7
0.708333
0.716667
0.725
0.733333
0.741667
0.75
0.758333
0.766667
0.775
0.783333
0.791667
0.8
0.808333
0.816667
0.825
0.833333
0.841667
0.85
0.858333
0.866667
0.875
0.883333
0.891667
0.9
0.908333
0.916667
0.925
0.933333
0.941667
0.95
0.958333
0.966667
0.975
0.983333
0.991667
1

## Sheet: Wild Type Day 30 - Wild Type - 
Wild Type - Day 30
Median Time (s)	Median Diameter (um) - Individual Animals																												Median Diameter (um) - All Heartbeats
0	78.2	84	68.8	81.5	73.8	82.3	84.15	76.6	70.6	85.2	81.95	70.1	69.5	75.2	78.9	68.1	76	63.3	75.5	72.9	69.5	68.3	63.3	65.4	83.4	73.6	78.2		73.7
0.00833333	73.5	80	64.5	77	70.2	78.4	78.4	71.2	66.25	80.4	77.15	66.25	65.9	70.5	75.6	63.65	72.4	59.9	72.7	70.4	65.7	65.4	60.4	62.1	79.1	70.4	73.5		70
0.0166667	67.2	74.6	59.1	70.5	64.9	73.2	71.45	65.4	60.8	74.2	70.65	60.1	60.75	64.7	70.4	57.85	67	55.2	68.3	66.1	60.6	61.2	55.6	57.3	72.6	65.4	67.2		64.8
0.025	60.1	68.3	53	63.45	59.3	68	64.5	59.2	54.95	67.1	63.9	54	55	58.8	63.9	51.95	61.4	49.7	63.1	61	55	56.8	50.6	51.7	65.55	59.8	60.1		59
0.0333333	53.2	62.2	47.6	56.8	54	62.8	58.2	53.4	49.6	60.7	57.8	48.5	49.6	53.2	58.1	47.3	56	44.9	57.8	55.9	49.7	52.5	46	46.85	59.2	54.1	53.2		53.6
0.0416667	47.5	56.9	43.2	51.3	49.5	58.6	52.95	49	45.15	55.5	52.7	44.3	45.2	48.4	52.9	43.9	51.5	41.05	52.6	51.9	45.2	48.9	42.4	43	53.9	49.2	47.5		49.2
0.05	43.6	52.9	40.2	47.3	46.2	55.1	49.15	45.4	41.9	51.7	48.85	41.3	41.9	44.4	49.2	41.7	47.8	38.3	48.4	49.1	41.8	46.1	40	40.25	50.1	45.7	43.6		45.9
0.0583333	40.9	50.1	38.2	44.8	44.2	52.2	47.2	43.1	39.9	49.3	46.1	39.55	39.75	41.5	46.7	40.55	45.3	36.7	45.7	47.3	39.4	43.9	38.4	37.95	47.4	43.5	40.9		43.7
0.0666667	39.4	48.3	37.3	43.6	43	50.2	46.45	41.7	38.9	48.3	44.55	38.4	38.5	39.9	45.4	40	43.6	35.8	44.35	46.3	38	42.2	37.3	36.55	45.9	42.2	39.4		42.5
0.075	38.6	47.35	37	43.7	42.6	48.9	46.4	40.9	38.95	48.3	43.9	37.85	37.95	39	44.7	40.1	42.6	35.6	43.7	46	37.3	41	36.2	36	45.2	41.5	38.6		41.9
0.0833333	38.4	46.9	37.2	44.75	43.1	48.7	46.55	41.4	39.8	49.1	44.1	37.7	37.9	38.8	44.6	40.6	42.3	35.6	43.4	46.6	37.2	39.9	35.5	36.5	45.1	41.2	38.4		41.8
0.0916667	39	47	38.1	46.7	44.8	49.4	47.4	43.6	41.7	51.5	45.2	37.9	38.6	39.2	44.9	41.6	42.4	36.2	43.3	48.1	37.9	39.2	35.4	37.7	45.9	41.4	39		42.5
0.1	41.75	47.6	40.1	50.8	47.65	51.7	49.2	46.3	44.6	55.3	47.45	38.9	40.75	40.7	45.8	43.2	43.3	37.3	43.9	50.5	39.5	39	36.3	39.5	48.3	41.9	41.75		44.1
0.108333	45.7	49.5	43.2	56.3	51.7	55.4	52.6	50.7	48.7	59.9	51.35	41.05	44.2	43.9	48.5	46.1	45.8	39.6	46.2	54.2	43	39.6	38.1	42.25	52.6	43.6	45.7		47.2
0.116667	50.9	54.05	47.4	63	56.5	60.9	57.6	56.5	53.5	64.8	55.8	44.6	48.7	48.7	53.2	49.9	50.2	42.9	50.05	58.3	48.4	41.4	41.6	46.1	58	46.8	50.9		51.6
0.125	56.8	60.1	52.1	69.35	60.8	66.9	63.3	62.4	58.05	69.5	61.2	49.5	53.8	55.1	59.5	54.1	55.8	47.4	55.2	62.4	54.8	45.05	46.9	50.4	63.4	51.5	56.8		57.1
0.133333	63.3	66.4	56.9	74.2	64.65	72	68.5	67.3	62.5	73.6	67.25	55	59.1	61.2	66.3	58.5	61.8	52.1	61.55	65.8	60.5	51	52.8	54.3	68.55	57.7	63.3		62.4
0.141667	68.7	71.9	60.8	77.8	68.4	75.75	72.1	70.7	65.9	77.7	73.2	60.8	63.7	66.6	72.15	62.4	67.15	56.4	67.3	68.2	65.2	57.3	57.6	57.7	72.9	64	68.7		67
0.15	72.7	76.6	63.5	79.4	70.9	77.9	74.8	70.6	67.4	79.8	78.05	65.5	66.3	70.6	76.5	65.8	71.3	59.6	71.95	69.7	68.4	62.8	61.2	60.1	76.8	69.1	72.7		70.2
0.158333	74.4	80.1	64.6	79	71.1	78.6	74.4	70.25	67.4	79.4	80.4	68.3	67.55	73.1	78.7	66.6	73.4	61.25	74.7	70.5	69.4	66.1	63.4	61.7	79.9	72.4	74.4		71.4
0.166667	74	82.2	63.2	77.5	70.9	79	73.45	70	67.3	78.9	79.65	69.3	66.7	72.05	78.5	65.7	73.7	60.3	75.2	70.3	69.2	67.8	63.9	62.6	81.75	73.9	74		71.3
0.175	72.95	82.75	63.8	77.4	70.65	78.6	73.3	70.5	67.25	79.5	77.15	69	65.8	71	77.2	63.9	72.8	59.8	74.8	70.6	68.75	68.9	63.35	63.3	82.2	73.5	72.95		71.1
0.183333	73.05	81.9	63.55		70.55	78.55	73.65					68.7					71.85		74	70.8		69.2		64.15	81.65	72.4	73.05
0.191667	72.2	81	63.4																			69.4		64.15	80.2		72.2
0.2
0.208333
0.216667
0.225
0.233333
0.241667
0.25
0.258333
0.266667
0.275
0.283333
0.291667
0.3
0.308333
0.316667
0.325
0.333333
0.341667
0.35
0.358333
0.366667
0.375
0.383333
0.391667
0.4
0.408333
0.416667
0.425
0.433333
0.441667
0.45
0.458333
0.466667
0.475
0.483333
0.491667
0.5
0.508333
0.516667
0.525
0.533333
0.541667
0.55
0.558333
0.566667
0.575
0.583333
0.591667
0.6
0.608333
0.616667
0.625
0.633333
0.641667
0.65
0.658333
0.666667
0.675
0.683333
0.691667
0.7
0.708333
0.716667
0.725
0.733333
0.741667
0.75
0.758333
0.766667
0.775
0.783333
0.791667
0.8
0.808333
0.816667
0.825
0.833333
0.841667
0.85
0.858333
0.866667
0.875
0.883333
0.891667
0.9
0.908333
0.916667
0.925
0.933333
0.941667
0.95
0.958333
0.966667
0.975
0.983333
0.991667
1

## Sheet: Wild Type Day 50 - Wild Type - 
Wild Type - Day 50
Median Time (s)	Median Diameter (um) - Individual Animals																															Median Diameter (um) - All Heartbeats
0	56.6	77.5	73.2	60.4	76.3	61.9	73.2	88.2	72.2	68.7	81.9	66.3	64.4	78.9	76.1	65.55	95.1	86.8	79.1	67.2	68.9	86.5	76.1	80.8	71.15	82.4	65	72.9	65.5	65.1		72.5
0.00833333	53.7	73.7	69.3	57.2	72.9	59.2	70.1	85.2	68.7	64.9	77.3	63.7	61	74.8	71.8	61.8	89.6	81.9	76.3	64.5	65.1	83.3	71.3	77.1	67.9	78.6	61.9	69.3	62	60.4		68.7
0.0166667	50.3	67.4	63.5	53.5	68.8	55.2	65.8	80.45	64.2	59.55	70.9	59.4	56.4	69.4	65.6	56.75	83	76.2	71.3	60.8	60	78.1	65.3	71.4	62.55	72.6	57.5	63.7	57.2	54.5		63.6
0.025	46.7	61.1	57.3	49.7	64.4	50.1	60.8	74.9	59.05	53.8	64.6	54.5	51.6	63.2	59	51.65	76	69.6	65.6	56.7	54.8	72.3	59	65.7	56.6	65.6	52.5	58.1	52.45	48.8		58.3
0.0333333	43.6	55.95	51.4	46.4	59.5	45.5	56.2	68.65	54.3	48.4	58.7	49.6	47.1	57.4	52.7	46.7	69.9	63.05	59.9	52.4	49.8	66.5	53.7	59.6	50.9	58.9	47.7	52.8	48.1	44.1		53.1
0.0416667	41	52	46.7	43.6	54.6	42.3	52.1	62.8	50.2	44	53.7	45.6	43.5	52.2	47.1	42.8	64	57.5	54.9	48.1	45.5	61.6	49.7	53.8	45.9	53.4	43.8	48.8	44.3	40.7		48.8
0.05	38.9	49.25	43.3	41.4	50.7	39.8	48.8	57.95	47	40.7	49.9	42.3	41.1	48	42.7	39.7	59	53.2	50.6	44.3	42.2	57.4	47.1	49	42.1	49.5	40.6	45.8	41.5	38.3		45.3
0.0583333	37.2	47.3	41	39.7	47.8	38	46.6	54.05	44.65	38.7	47.2	40.1	39.6	45.1	39.5	37.6	55.2	50.2	47.6	41.3	39.7	54.1	45.3	45.4	39.4	47.1	38	43.6	39.45	36.7		42.9
0.0666667	36.1	46.3	39.5	38.2	45.8	36.8	44.9	51	42.9	37.6	45.1	38.6	38.9	43	37.7	36.3	52.5	48.3	45.6	39.2	38	51.3	44.1	42.95	38	45.5	36.1	42.1	38.1	35.8		41.2
0.075	35.5	45.7	38.5	37.2	44.4	36.1	43.9	49	42	37	43.5	37.8	38.7	41.7	36.6	35.9	50.6	46.9	44.7	37.7	36.8	49.1	43.7	41.4	37.4	44.7	34.5	41	37.3	35.5		40.2
0.0833333	35.3	45.5	38.1	36.6	43.5	35.8	43.5	47.8	41.6	36.8	42.4	37.6	38.8	41.2	36.1	36	49.6	46.2	44.3	36.7	36	47.3	43.7	41.05	37.1	44.3	33.9	40.6	37	35.7		39.7
0.0916667	35.1	45.7	38.2	36.3	42.9	35.7	43.3	47.1	41.5	37.1	41.8	37.5	38.9	41.3	36.1	36.6	49.3	46	44.9	36.3	35.7	45.7	44.3	41.6	37.2	44.5	34.6	40.9	37.2	36.3		39.7
0.1	35.3	46.1	38.6	36	42.6	35.8	43.5	47.5	41.7	37.9	42.2	37.4	39.2	42.3	37.2	37.5	49.9	46.45	46.2	36.6	36	44.9	45.4	43.3	37.8	45.4	36.5	41.9	38.1	37.4		40.4
0.108333	35.3	47.2	39.6	35.9	42.9	36.1	44.1	48.5	42.6	39.8	43.2	37.6	39.9	44.4	39.1	39.4	51.6	47.7	48.6	37.9	37.4	44.9	47.3	47.3	39.3	48.4	38.8	43.8	39.9	39		41.9
0.116667	35.5	49.2	41.5	36.1	43.6	36.8	45.4	51.05	44	43.3	45.5	38.2	41.6	48	42.4	43	55.3	50.2	52.8	40.5	39.5	45.5	50.9	51.65	41.6	52.7	42.7	47.2	42.5	41.1		44.5
0.125	35.9	52.35	44.5	36.8	45	38.2	48.1	55.3	46.6	48.05	49	39.8	44.7	52.9	47	46.9	60.6	54.9	57.9	44.7	42.5	47.5	55.5	57.3	45.25	58.7	47.6	52	46.1	43.6		48
0.133333	36.8	56.3	48.9	38.4	47	41.3	52	61.3	49.9	54.05	53.2	43.1	48.7	58.9	52.5	50.85	67	61.7	63.1	50.1	47	51	60.5	64.2	50.6	65.05	52.3	57.5	49.6	46.3		52.5
0.141667	38.5	61.1	54	41.4	50.4	45.3	57.4	68.15	54	60.2	58.6	47.3	53.5	65.2	57.8	54.6	73.2	68.3	68.2	55.3	52	55.6	65.15	70.75	56.2	70.4	56.95	62.7	53.3	49.2		57.4
0.15	41.3	66	59.2	45.4	54.1	49.5	62.4	73.95	58.25	64.9	64.3	52	57.5	70.3	62.4	58	78.9	73.6	72.7	58.8	56.6	61.1	69.4	75.2	60.55	74.85	60.9	67	56.5	52.1		62.4
0.158333	44.9	69.95	63.8	48.9	58.2	53.5	66.65	78.9	62.25	67.8	69.4	56.75	60.7	74.4	65.6	60.5	84.8	77.3	75.9	61.7	59.4	67	72.6	76.8	63.5	78.3	63.5	70.15	59.4	54.4		66.3
0.166667	48.3	73.4	67.35	52	62.15	56.5	69.3	82.85	66	68.3	74.45	60.1	62.4	76.6	68.5	62.5	89.7	80	77.1	64	61.4	72.1	75	76.3	65.2	80.25	64.6	71.7	61.7	56.1		68.7
0.175	51.3	75.5	70.45	54.2	64.8	58.35	70.75	85.75	68.9	67.7	78.6	62.5	63.2	78.1	71	63.2	92.8	81.95	77.5	64.05	62.1	75.9	75.15	76.6	65.8	80.7	64.9	72.35	62.5	57		69.9
0.183333	53.1	76.6	71.15	56.05	66.4	59.1	71.1	86.8	69.7	67.4	81	63.7	63.6	78.6	72.7	62.7	93.2	82.7	77.9	63.7	62.7	78.8	74.9	77.05	65.9	80.95	64.4	72.7	62.9	56.9		70.3
0.191667	53.75	77.1	70.25	56.8	68.65	60.1	71	86.1	68.2		80.6	64.4	64.05	78.4	73.05	62.6	93.05	82.8	78.5	63	63.4	81.4			66.1	80.2		72.7	62.8	57.6		70.1
0.2	53	76.9	68.6	56.7	71	60.3		85.2	67.4		80.15	65			73.35		90.9	82.3			63.9	83.2			66.9				63.3	57.8
0.208333	52.75	76.35		56.6					67.4			65.5			73			81.9				84.3			66.9					58.8
0.216667												65.7			72.8							85.1
0.225												65.7			73							85.5
0.233333																						85.8
0.241667																						86.15
0.25																						85.85
0.258333
0.266667
0.275
0.283333
0.291667
0.3
0.308333
0.316667
0.325
0.333333
0.341667
0.35
0.358333
0.366667
0.375
0.383333
0.391667
0.4
0.408333
0.416667
0.425
0.433333
0.441667
0.45
0.458333
0.466667
0.475
0.483333
0.491667
0.5
0.508333
0.516667
0.525
0.533333
0.541667
0.55
0.558333
0.566667
0.575
0.583333
0.591667
0.6
0.608333
0.616667
0.625
0.633333
0.641667
0.65
0.658333
0.666667
0.675
0.683333
0.691667
0.7
0.708333
0.716667
0.725
0.733333
0.741667
0.75
0.758333
0.766667
0.775
0.783333
0.791667
0.8
0.808333
0.816667
0.825
0.833333
0.841667
0.85
0.858333
0.866667
0.875
0.883333
0.891667
0.9
0.908333
0.916667
0.925
0.933333
0.941667
0.95
0.958333
0.966667
0.975
0.983333
0.991667
1

## Sheet: Wild Type Day 70 - Wild Type - 
Wild Type - Day 70
Median Time (s)	Median Diameter (um) - Individual Animals																						Median Diameter (um) - All Heartbeats
0	59.1	87.8	76.5	71.05	75.7	82.1	74.2	89.1	74.4	86.8	64.2	82.7	66.7	68.5	63	68.05	90.2	65.8	83.5	76.7	64.1		74.4
0.00833333	56.7	84.2	72.3	68.05	72.6	78.8	70.9	85.3	71.5	82.8	61.5	80.9	64.5	66.3	59.2	65.15	87.4	62.8	80.8	74.8	62.4		71.2
0.0166667	53	79.95	67.1	63.9	67.7	74.65	66.6	79.5	67.4	77.5	57.4	77.8	60.9	63.4	54	61	82.7	58.6	76	71.1	59.4		66.7
0.025	48.8	75.35	61.7	58.6	62.2	69.8	61.9	72.45	62.3	71.6	52.7	73.9	56.2	60.1	48.7	56.05	77	54	70.35	66.7	55.7		61.8
0.0333333	45.2	71.2	56.6	53.05	57.7	64.35	56.9	65.65	56.8	65.7	47.7	69.3	51.7	56.8	43.9	51.8	71.1	49.5	64.6	62.1	52.2		57.2
0.0416667	42.3	66.5	52.4	48.25	53.7	59.55	52.3	59.75	51.9	59.9	43.8	64.6	48	54	39.9	48.7	65.8	45.85	59.3	57.9	49.3		53.1
0.05	40.2	62.45	49.3	44	50.4	54.8	48.4	55	47.9	55.1	40.2	59.6	45.3	51.7	37.1	46.2	61.5	43.1	55.45	54.2	47.1		49.9
0.0583333	38.8	59	46.8	40.9	47.9	51.25	46.1	51.1	44.6	51.1	37.7	55	43.3	50.4	35	44.35	58.1	41	53.1	51.7	45.6		47.5
0.0666667	37.6	55.65	45.1	38.8	46.1	48.45	44.5	48.35	41.9	47.9	35.8	51.6	42.3	49.8	33.8	43	55.4	39.95	51.6	50.2	44.9		45.8
0.075	36.8	52.75	44	37.5	45.1	46.5	44	45.8	40.1	45.3	34.6	49.2	41.8	49.3	32.9	42.3	53.6	39.3	50.7	49.6	44.5		44.7
0.0833333	36.5	50	43.4	36.6	44.6	45.25	43.9	44.2	38.7	43.2	33.7	47.7	41.8	49.3	32.2	41.85	52	38.7	50.2	49.5	44.4		43.9
0.0916667	36.4	47.3	42.9	36.1	44.3	44.6	44	43	37.9	41.6	33.3	46.3	42.1	49.3	31.8	41.8	50.9	38.5	50.1	49.5	44.5		43.4
0.1	36.2	45.15	42.2	35.95	44.3	44.15	43.8	42.3	37.5	40.3	33	45.3	42.3	49.6	31.8	41.8	49.9	38.2	50.6	49.9	44.7		42.9
0.108333	36.3	43.3	41.6	35.95	44.5	43.7	44.3	42.2	37.3	39.7	32.9	44.5	42.9	50.2	32.6	41.95	49.9	38.4	51.7	50.6	45.2		42.6
0.116667	36.4	41.7	40.9	36.2	45.2	43.6	45	42.8	37.6	39.6	32.8	44.2	43.8	51.1	34.1	42	51.5	38.7	54.1	51.7	46.1		42.7
0.125	36.5	40.45	40.4	36.9	46.5	43.6	45.8	44.5	38.2	39.8	33	44	45	52.4	36.8	42.2	55.4	39.9	57.9	53.8	47.5		43.2
0.133333	36.7	39.4	40.3	38.3	48.6	43.7	47.9	47.7	39.6	40.9	33.4	43.7	46.8	54.7	40.6	42.7	61	41.85	63.4	56.8	49.3		44.7
0.141667	37	38.85	40.95	40.5	51.9	43.75	51	52.55	42.3	43.1	34.2	43.3	49.7	57.8	44.8	44.3	67.2	46	68.7	60.6	51.5		47.7
0.15	37.6	39.05	43.05	43.5	56.1	44.2	54.9	58.5	46.1	46.3	35.7	43.2	53.5	60.9	49.1	47.1	73.2	51.3	73.15	65.35	53.85		51.7
0.158333	38.5	41.2	46.25	47.15	60.3	45.5	59.3	65.1	51.1	51.6	38.1	42.9	57.5	63.85	52.7	50.7	78.5	56.15	76.45	69.2	56.4		55.8
0.166667	39.4	45.3	50.7	50.9	64.6	47.9	62.5	71.1	56.3	57.7	41.5	42.9	60.8	65.9	55.9	54.7	82.45	59.25	78.9	72.1	58.8		59.7
0.175	40.6	50.3	55.5	54.6	68.2	50.7	65.4	76.3	61.1	63.9	45.7	43.35	63.05	67	58.2	57.8	85.7	61.55	80.6	74.1	60.2		62.9
0.183333	42.3	55.7	59.6	57.4	70.8	52.8	67.6	80.2	65	69.6	50	43.5	64.1	67.2	60.5	60.7	88.1	63.1	81.7	74.9	61.1		65.5
0.191667	44.6	61.15	63.95	60.1	73	55.3	69.3	83.4	67.8	74.35	53.4	43.8	64.6	67	60.9	62.5	89.15	64.6	82.15	75.5	61.7		67
0.2	46.2	65.9	67.1	62.5	74.4	57.6	70.3	85.6	69.7	76.8	56.2	44.2	64.6		61.5	63.2	88.65		81.8	75.7	61.7		68.1
0.208333	44.5	66	69.1	64.5	74.8	58.5	71.5	86.85	71	77.35	58.3	44.5	64.6		61.9	63.3	87.3		81.7	75.7	61.6		68.4
0.216667	43.8	66.75	70.3	65.75	74.45	57.05	72.25	87.75	71.6	78.2	59.6	45	64.6			63.2			81.5				68.9
0.225	44.4	66.2	71.2	67.6	74.1	59.7	72.6	88.2	71.9	78.4	60.9	45.3				63.4			81.4				68.7
0.233333	46.1	67	72.2	68.4	73.4	60.3	73.3	88.85	72.15	79.6	61.6	45.9
0.241667	47.1	68.2		69.3		61.6	73.5	89.3	72.3	80.2	62.3	46.5
0.25	49.1	68.45		69.8		63		89.1	72.4		62.4	47.2
0.258333	51.05			70.6		64.85					62.35	48.2
0.266667	52.65			70.95		66.75					62.1	49
0.275	53.9			70.85		67.7						52.4
0.283333	54.6					68.45						56.9
0.291667	55.2					69.45						61.5
0.3	56.1					70.1						65.4
0.308333	56.6											69.1
0.316667	57.4											73.05
0.325	57.85											75.1
0.333333	58.15											77.6
0.341667	58.2											79
0.35	58.15											79.8
0.358333	58.45											80.4
0.366667	58.9											80.5
0.375	59.3											81.15
0.383333												81.5
0.391667												81.3
0.4												81.8
0.408333												82.1
0.416667
0.425
0.433333
0.441667
0.45
0.458333
0.466667
0.475
0.483333
0.491667
0.5
0.508333
0.516667
0.525
0.533333
0.541667
0.55
0.558333
0.566667
0.575
0.583333
0.591667
0.6
0.608333
0.616667
0.625
0.633333
0.641667
0.65
0.658333
0.666667
0.675
0.683333
0.691667
0.7
0.708333
0.716667
0.725
0.733333
0.741667
0.75
0.758333
0.766667
0.775
0.783333
0.791667
0.8
0.808333
0.816667
0.825
0.833333
0.841667
0.85
0.858333
0.866667
0.875
0.883333
0.891667
0.9
0.908333
0.916667
0.925
0.933333
0.941667
0.95
0.958333
0.966667
0.975
0.983333
0.991667
1

## Sheet: Wild Type Day 110 - Wild Type -
Wild Type - Day 110
Median Time (s)	Median Diameter (um) - Individual Animals																												Median Diameter (um) - All Heartbeats
0	69.4	69.1	74.4	61.3	85.25	54.15	76.8	55.4	65.7	57.1	81.3	83.45	84.3	65.9	87.9	82.15	77.85	63.75	71	66.2	69.65	79.95	69.4	79.5	61.4	74.3	84.2		72.1
0.00833333	67.8	66.75	73.2	59.5	79.9	53.1	73.9	53.45	64	54.45	79.5	81.1	80.9	63.8	84.2	78.1	74.6	61.55	67.6	64.4	67.3	77.1	66.4	77.75	59.95	71.2	80.45		69.5
0.0166667	64.9	63.2	70	56.7	72.25	51.2	70	50.7	60.8	50.9	76.5	77.45	76.3	60	78.4	72.5	70.05	58.95	62.85	60.9	63.7	72.6	61.5	74.9	56.9	67.15	74.65		65.6
0.025	60.8	58.8	66.7	53.2	64.45	48.9	65.7	47.7	56.6	47.5	73	72.65	71.5	55.7	71.8	67.2	64.55	55.15	57.6	55.9	60.05	66.9	56	71.1	53.4	62.15	67.85		60.9
0.0333333	56.1	54.25	63.5	49.4	57.9	46.45	61.25	45.05	51.9	44.25	68.9	67.2	66.6	51	65.2	62.25	59.4	51.35	53.3	50.9	55.8	61.5	51.1	66.7	49.9	56.5	61.05		56
0.0416667	52	49.7	61.3	46.5	53.4	43.85	57.1	42.35	47.3	41.4	65.1	61.55	62.3	47	59.3	57.9	55.3	47.8	49.4	46.6	51.55	56.85	47.1	62.6	45.9	51.25	54.6		51.7
0.05	48.5	45.4	59.6	43.7	50.2	41.6	53.3	40.2	43.8	39.1	61.4	56.7	58.5	43.9	54.4	54.4	52	45.2	46.2	43.1	48.3	53.2	44.3	58.5	42.6	47.2	49.2		48.1
0.0583333	45.4	41.45	57.4	41.4	48	39.9	49.9	38.3	41.2	37.3	57.9	52.95	55.3	41.4	50.7	51.55	49.8	42.85	44	40.7	45.4	50.2	42.5	54.8	40.55	44.2	45.45		45.3
0.0666667	43.3	38.1	56.2	39.8	45.8	38.8	47.5	36.9	39.3	36.1	55	50	52.4	40	48	49.35	48.4	41.4	42.05	39	43.25	48.2	41.1	52	38.9	41.9	43.2		43.3
0.075	42.3	35.75	54.1	38.6	44.2	38.2	45.7	36	37.8	35.6	52.5	48	49.9	39.1	46	47.9	47.25	40.2	40.75	38.3	41.7	46.65	40.1	49.65	37.95	40.4	41.75		41.95
0.0833333	41.5	34	51.7	37.8	43.3	37.8	44.6	35.5	36.6	35.3	50.4	46.3	48.1	38.7	44.8	47	46.3	39.45	39.15	37.6	40.5	45.85	39.3	48.25	37.45	39.35	41		41
0.0916667	41.1	32.9	49.8	37.2	42.8	37.5	44	35.2	35.5	35.3	48.7	45.2	46.7	38.5	44.2	46.3	45.7	38.8	38.2	37.4	39.5	45.1	38.6	47	36.95	38.4	40.7		40.4
0.1	40.9	32.5	47.8	36.9	42.5	37.4	43.7	35	34.8	35.4	47.3	44.3	45.8	38.5	43.8	45.8	45	38.3	37.6	37.3	38.8	44.75	38.1	45.8	36.6	37.3	40.8		39.9
0.108333	40.7	32.4	46.8	36.7	42.6	37.4	43.5	35	34.3	35.5	46.2	43.85	45.2	38.5	43.9	45.5	44.35	37.7	37.2	37.2	38.25	44.7	37.5	45	36.5	36	40.85		39.6
0.116667	40.6	32.55	45.8	36.6	42.8	37.3	43.5	35	34.2	35.7	45.3	43.6	44.7	38.6	44	45.1	44.05	37.45	37	37.1	38	45.2	37.3	44.5	36.5	35	41		39.6
0.125	40.6	32.7	45.1	36.8	43	37.35	43.3	35.1	34.2	36.1	44.8	43.6	44.5	38.8	44.5	45.15	44	37.15	37.4	37	38.1	46.5	37.4	44.4	36.6	33.45	41.1		39.6
0.133333	40.9	32.85	44.7	37.7	43.4	37.5	43.1	35.3	34.5	36.6	44.5	44	44.3	39.1	45.7	45.8	45.15	36.8	38.5	36.9	39	49.05	37.2	44.5	37.4	32.4	41.2		40
0.141667	41.3	33	44.4	39.1	44	37.7	42.8	35.5	35.5	37.3	44.4	44.8	44.3	39.6	47.8	47.9	46.9	36.55	39.8	37.1	39.8	52.5	37.5	45.5	38.4	32.5	41.5		40.7
0.15	42	33.2	44	41.3	48.05	38.2	42.85	36	37.3	38.6	44.6	47.1	44.4	40.4	51.75	51.65	49.45	36.5	41.4	37.5	41.8	56.85	38.5	46.4	40	34.1	42.15		41.9
0.158333	43.1	33.6	43.2	44.3	53.25	38.9	43.7	36.7	40.2	40.3	45.1	50.1	44.5	41.5	56.5	56.1	52.45	36.4	44.15	38.6	44.6	61.3	39.65	47.5	42.1	36.1	43.35		43.5
0.166667	44.6	34.6	43	47.5	58.7	39.8	45.6	38	43.8	42.35	46.6	54.4	45.6	43.2	62.3	61.3	56	36.5	47.6	40.9	48.3	65.3	41.4	49	45.1	38.1	46.75		45.6
0.175	47.1	36.9	42.7	50.9	64.6	41	48.4	39.8	47.7	44.55	48.7	58.95	48.7	45.3	67.2	66	59.75	36.5	51.1	44.4	51	68.8	44.35	51.3	48.35	40.55	50.45		48.7
0.183333	49.8	40.4	42.5	53.8	70.8	42.9	51.9	42.1	51.2	46.8	52.2	63.5	51.8	47.65	71.4	68.65	62.9	36.7	53.65	48.5	53.1	71.6	48.5	54	51.4	43.5	54.35		51.8
0.191667	53.3	44.9	42.5	56	75.85	45	55.6	44.4	54.3	49.25	56.6	67.9	55.5	50.3	75.1	70.3	65.25	37	56.2	53.35	55.2	72.8	52.8	56.8	53.6	47.6	59.7		55
0.2	56.7	50.5	42.3	57.4	75.85	47.1	58.6	46.25	57.4	51.3	60.9	71.3	59.2	52.6	78.8	71.6	67.2	37.3	58	56.9	56.6	74.2	55.75	59.8	55.6	52.1	65.25		57.7
0.208333	59.9	54.8	42.2	58.85	73.85	49.2	61.35	48.1	59.5	53.7	65.4	73.9	61.25	54.5	82.05	72.4	68.3	37.2	59.4	60.25	57.9	74.9	57.3	62.35	57	56.1	69.1		59.8
0.216667	62.4	57.95	42.25	60.1	70.75	50.8	63.5	49	60.9	52.25	69.6	76.65	62.2	56.1	83.95	72.85	69.6	37.5	61.5	61.7	58.6	75.7	57.65	62.5	58.2	58.6	72.1		61.4
0.225	64.1	60.1	42.1	60.7		52.1	66.75	48.7	61.9	51.15	71.7	77.6	62.7	57.6	85.1	73.1	69.6	38	63.1	62.9	59.6	76.2	57	62.3	58.9	60.8	74.4		62.6
0.233333	65.35	60	41.9	61.2		53.2	72.3	48.85	62.6	51.1	72.8	78.1	62.3	59	86.1		70.15	38.2	66.3	63.65		76.5	57.5	62.75	59.5	61.05	75.6		63.3
0.241667	66.6	59	41.8	62.15		55	71	47.6	63.1		74.05	78.2	60	60.2	83.7		70.7	38.7	68.3	63.9			56.65	60.3	60.1	61.1	74.35		63.6
0.25	67	58.1	41.6	63.35		58.6	70.65	46.9	63.3		74.2	77.7	60.3	61.5			71.55	39.7		64				62.2	60.25	61.5	72.3		63.8
0.258333	67.3		41.55	65.25		61.9		46.9	63.6		74.5			62.7			71.8	40.2							60
0.266667			41.5	66.3					63.7		74.7			64.4				40.5							60.5
0.275			41.4								75.2			65.9				41							61.4
0.283333			41.45											66.9				42.7
0.291667			41.15											66.75				44.7
0.3			40.7															46.9
0.308333			40.6															48.3
0.316667			40.3															50.1
0.325			40															51.4
0.333333			40															53.1
0.341667			40.1															54.8
0.35			40.7															56.35
0.358333			41.7															56.9
0.366667			42.5															57.6
0.375			43.4															58.3
0.383333			44.4															58.55
0.391667			45.9															58.8
0.4			47.4															59.3
0.408333			48.9															59.5
0.416667			50.7															59.3
0.425			52.3															59.3
0.433333			53.4															59.3
0.441667			54.4															59.2
0.45			55.15
0.458333			55.7
0.466667			56.35
0.475			56.7
0.483333			56.95
0.491667			57.3
0.5			57.5
0.508333			57.5
0.516667			57.85
0.525			58.2
0.533333			58.5
0.541667			59.1
0.55			59.3
0.558333			59.7
0.566667			59.8
0.575			60
0.583333			60.3
0.591667			60.9
0.6			60.85
0.608333			60.4
0.616667			60.9
0.625			60.95
0.633333			61.3
0.641667			61.15
0.65			61.55
0.658333			61.3
0.666667			61.35
0.675			61.5
0.683333
0.691667
0.7
0.708333
0.716667
0.725
0.733333
0.741667
0.75
0.758333
0.766667
0.775
0.783333
0.791667
0.8
0.808333
0.816667
0.825
0.833333
0.841667
0.85
0.858333
0.866667
0.875
0.883333
0.891667
0.9
0.908333
0.916667
0.925
0.933333
0.941667
0.95
0.958333
0.966667
0.975
0.983333
0.991667
1
