# Supplementary material for: Age-dependent diastolic heart failure in an in vivo Drosophila model
Source: eLife. 2017 Mar 22;6:e20851. doi: 10.7554/eLife.20851 (PMC5362267; doi:10.7554/eLife.20851)
Supplement: Figure 3—source data 1. — Median heartbeats were calculated for individual animals (Table) and for all consolidated heartbeats for a respective genotype (Panel B and last column of each Table). This source data provides a representation of the observed heartbeat waveform variability between animals. DOI: http://dx.doi.org/10.7554/eLife.20851.009 [file elife-20851-fig3-data1.xlsx]

## Sheet: w1118_Day50 - w_1118_ - Day 50
w[1118] - Day 50
Median Time (s)	Median Diameter (um) - Individual Animal																		Median Diameter (um) - All Heartbeats
0	78.9	76.1	65.55	95.1	86.8	79.1	67.2	68.9	86.5	76.1	80.8	71.15	82.4	65	72.9	65.5	65.1		74.5
0.00833333	74.8	71.8	61.8	89.6	81.9	76.3	64.5	65.1	83.3	71.3	77.1	67.9	78.6	61.9	69.3	62	60.4		70.6
0.0166667	69.4	65.6	56.75	83	76.2	71.3	60.8	60	78.1	65.3	71.4	62.55	72.6	57.5	63.7	57.2	54.5		65.2
0.025	63.2	59	51.65	76	69.6	65.6	56.7	54.8	72.3	59	65.7	56.6	65.6	52.5	58.1	52.45	48.8		59.6
0.0333333	57.4	52.7	46.7	69.9	63.05	59.9	52.4	49.8	66.5	53.7	59.6	50.9	58.9	47.7	52.8	48.1	44.1		54.2
0.0416667	52.2	47.1	42.8	64	57.5	54.9	48.1	45.5	61.6	49.7	53.8	45.9	53.4	43.8	48.8	44.3	40.7		49.6
0.05	48	42.7	39.7	59	53.2	50.6	44.3	42.2	57.4	47.1	49	42.1	49.5	40.6	45.8	41.5	38.3		45.9
0.0583333	45.1	39.5	37.6	55.2	50.2	47.6	41.3	39.7	54.1	45.3	45.4	39.4	47.1	38	43.6	39.45	36.7		43.3
0.0666667	43	37.7	36.3	52.5	48.3	45.6	39.2	38	51.3	44.1	42.95	38	45.5	36.1	42.1	38.1	35.8		41.5
0.075	41.7	36.6	35.9	50.6	46.9	44.7	37.7	36.8	49.1	43.7	41.4	37.4	44.7	34.5	41	37.3	35.5		40.4
0.0833333	41.2	36.1	36	49.6	46.2	44.3	36.7	36	47.3	43.7	41.05	37.1	44.3	33.9	40.6	37	35.7		39.9
0.0916667	41.3	36.1	36.6	49.3	46	44.9	36.3	35.7	45.7	44.3	41.6	37.2	44.5	34.6	40.9	37.2	36.3		40.1
0.1	42.3	37.2	37.5	49.9	46.45	46.2	36.6	36	44.9	45.4	43.3	37.8	45.4	36.5	41.9	38.1	37.4		41
0.108333	44.4	39.1	39.4	51.6	47.7	48.6	37.9	37.4	44.9	47.3	47.3	39.3	48.4	38.8	43.8	39.9	39		43
0.116667	48	42.4	43	55.3	50.2	52.8	40.5	39.5	45.5	50.9	51.65	41.6	52.7	42.7	47.2	42.5	41.1		46.3
0.125	52.9	47	46.9	60.6	54.9	57.9	44.7	42.5	47.5	55.5	57.3	45.25	58.7	47.6	52	46.1	43.6		50.6
0.133333	58.9	52.5	50.85	67	61.7	63.1	50.1	47	51	60.5	64.2	50.6	65.05	52.3	57.5	49.6	46.3		55.7
0.141667	65.2	57.8	54.6	73.2	68.3	68.2	55.3	52	55.6	65.15	70.75	56.2	70.4	56.95	62.7	53.3	49.2		61.3
0.15	70.3	62.4	58	78.9	73.6	72.7	58.8	56.6	61.1	69.4	75.2	60.55	74.85	60.9	67	56.5	52.1		66
0.158333	74.4	65.6	60.5	84.8	77.3	75.9	61.7	59.4	67	72.6	76.8	63.5	78.3	63.5	70.15	59.4	54.4		69.3
0.166667	76.6	68.5	62.5	89.7	80	77.1	64	61.4	72.1	75	76.3	65.2	80.25	64.6	71.7	61.7	56.1		71.2
0.175	78.1	71	63.2	92.8	81.95	77.5	64.05	62.1	75.9	75.15	76.6	65.8	80.7	64.9	72.35	62.5	57		72.4
0.183333	78.6	72.7	62.7	93.2	82.7	77.9	63.7	62.7	78.8	74.9	77.05	65.9	80.95	64.4	72.7	62.9	56.9		73
0.191667	78.4	73.05	62.6	93.05	82.8	78.5	63	63.4	81.4			66.1	80.2		72.7	62.8	57.6		73.5
0.2		73.35		90.9	82.3			63.9	83.2			66.9				63.3	57.8
0.208333		73			81.9				84.3			66.9					58.8
0.216667		72.8							85.1
0.225		73							85.5
0.233333									85.8
0.241667									86.15
0.25									85.85
0.258333
0.266667
0.275
0.283333
0.291667
0.3
0.308333
0.316667
0.325
0.333333
0.341667
0.35
0.358333
0.366667
0.375
0.383333
0.391667
0.4
0.408333
0.416667
0.425
0.433333
0.441667
0.45
0.458333
0.466667
0.475
0.483333
0.491667
0.5
0.508333
0.516667
0.525
0.533333
0.541667
0.55
0.558333
0.566667
0.575
0.583333
0.591667
0.6
0.608333
0.616667
0.625
0.633333
0.641667
0.65
0.658333
0.666667
0.675
0.683333
0.691667
0.7
0.708333
0.716667
0.725
0.733333
0.741667
0.75
0.758333
0.766667
0.775
0.783333
0.791667
0.8
0.808333
0.816667
0.825
0.833333
0.841667
0.85
0.858333
0.866667
0.875
0.883333
0.891667
0.9
0.908333
0.916667
0.925
0.933333
0.941667
0.95
0.958333
0.966667
0.975
0.983333
0.991667
1

## Sheet: w1118+R94C02->anubis(cDNA)_Day5
w[1118] + R94C02->anubis(cDNA) - Day 50
Median Time (s)	Median Diameter (um) - Individual Animal													Median Diameter (um) - All Heartbeats
0	75.7	79.95	71.3	67.5	96.55	94.1	87	66.5	90.4	90.7	99.1	80.9		83.7
0.00833333	71.7	74.95	67.8	63.8	92.3	88.9	82.4	63.8	85.7	86.4	94.35	76.9		79.5
0.0166667	66.1	68.5	63	58.4	86.75	82.6	76.7	59.5	79.2	80.6	88.65	71.3		73.9
0.025	60.1	62.15	58.3	52.5	80.8	75.7	70.5	55.3	72.3	74.1	81.9	65.3		67.7
0.0333333	54.4	56.25	53.7	46.3	74.8	68.7	64.6	51	65.7	67.6	75.9	59.5		61.7
0.0416667	49.5	51.4	49.6	41.95	69.15	62.5	59.1	47.6	59.85	61.8	70.65	54.2		56.6
0.05	45.7	47.6	46.3	38.7	64.75	57.5	54.4	45.2	55.15	56.6	66.2	49.9		52.4
0.0583333	43.1	45.3	43.4	36.7	61.6	53.6	50.7	43.9	51.8	52.5	63.25	46.6		49.3
0.0666667	41.9	44	41.1	35.7	58.9	51.3	48.2	43.1	49.5	49.3	61.25	44.6		47.2
0.075	41.4	43.45	39.5	35.15	57.1	50.1	46.6	42.8	48.5	47.3	60.3	43.7		45.9
0.0833333	41.4	43.5	38.4	34.8	55.75	49.7	46	42.9	48.2	46.3	60.2	43.8		45.6
0.0916667	41.9	44	38.1	34.9	54.8	49.7	46.4	43.3	49.3	46	60.85	45.1		45.9
0.1	42.8	45.4	38.7	35.7	54.8	50.4	48.3	43.9	51.5	46.4	62.6	47.5		47.2
0.108333	44.4	48.2	40	37.3	56.2	52.5	51.8	45.4	55.3	48.1	65.3	50.8		49.3
0.116667	46.9	52	42.5	40.1	59.1	55.4	56.5	48.3	60.3	51.4	69.5	55.3		52.8
0.125	50.6	56.5	46.1	43.7	63.95	60.2	61.8	51.6	66.8	56.8	74.9	60.7		57.6
0.133333	54.8	61.6	50.1	48	70.25	66	68.1	55.4	72.5	63.2	80.3	65.9		62.9
0.141667	58.4	66.4	53.8	52.25	76.5	71.8	73.8	58.7	76.5	69.3	84.55	70		68.4
0.15	61.2	71.15	57.3	56.7	81.85	77.3	79	60.5	79.5	74.4	88	73.2		73
0.158333	63.6	75.1	60.1	60.8	85.4	81.6	82.5	61.65	81.3	77.6	90.6	75.2		76.4
0.166667	65.5	76.15	62.7	63.25	87.7	85.3	81.3	62.5	83.2	80.55	92.9	76.4		78.55
0.175	67.2	76.2	64.5	63.8	89.05	87.5	79.7	63.4	84.7	83.4	94.3	76.55		79.5
0.183333	69.5	75.2	65.25	64	90.6	87.6		64.3	85.8	86.5	95.05	75.3		79.9
0.191667	71.5	73.55	65.3	63.7	90.85	86.75		65	85.5	88.6	95.2	74.25		79.8
0.2	72.8		65.9	63	90.5	86.9			85.5	89.45	95.1	73.8		79.3
0.208333	73.3		65.6	62.5	90.5				85	88.3	95.1
0.216667	73.2				90.4					86.9	95.55
0.225	72.4									85
0.233333
0.241667
0.25
0.258333
0.266667
0.275
0.283333
0.291667
0.3
0.308333
0.316667
0.325
0.333333
0.341667
0.35
0.358333
0.366667
0.375
0.383333
0.391667
0.4
0.408333
0.416667
0.425
0.433333
0.441667
0.45
0.458333
0.466667
0.475
0.483333
0.491667
0.5
0.508333
0.516667
0.525
0.533333
0.541667
0.55
0.558333
0.566667
0.575
0.583333
0.591667
0.6
0.608333
0.616667
0.625
0.633333
0.641667
0.65
0.658333
0.666667
0.675
0.683333
0.691667
0.7
0.708333
0.716667
0.725
0.733333
0.741667
0.75
0.758333
0.766667
0.775
0.783333
0.791667
0.8
0.808333
0.816667
0.825
0.833333
0.841667
0.85
0.858333
0.866667
0.875
0.883333
0.891667
0.9
0.908333
0.916667
0.925
0.933333
0.941667
0.95
0.958333
0.966667
0.975
0.983333
0.991667
1
1.00833
1.01667
1.025
1.03333
1.04167
1.05
1.05833
1.06667
1.075
1.08333
1.09167
1.1
1.10833
1.11667
1.125
1.13333
1.14167
1.15
1.15833
1.16667
1.175
1.18333
1.19167
1.2
1.20833
1.21667
1.225
1.23333
1.24167
1.25
1.25833
1.26667
1.275
1.28333
1.29167
1.3
1.30833
1.31667
1.325
1.33333
1.34167
1.35
1.35833
1.36667
1.375
1.38333
1.39167
1.4
1.40833
1.41667
1.425
1.43333
1.44167
1.45
1.45833
1.46667
1.475
1.48333
1.49167
1.5
1.50833
1.51667
1.525
1.53333
1.54167
1.55
1.55833
1.56667
1.575
1.58333
1.59167
1.6
1.60833
1.61667
1.625
1.63333
1.64167
1.65
1.65833
1.66667
1.675
1.68333
1.69167
1.7
1.70833
1.71667
1.725
1.73333
1.74167
1.75
1.75833
1.76667
1.775
1.78333
1.79167
1.8
1.80833
1.81667
1.825
1.83333
1.84167
1.85
1.85833
1.86667
1.875
1.88333
1.89167
1.9
1.90833
1.91667
1.925
1.93333
1.94167
1.95
1.95833
1.96667
1.975
1.98333
1.99167
2
2.00833
2.01667
2.025
2.03333
2.04167
2.05
2.05833
2.06667
2.075
2.08333
2.09167
2.1
2.10833
2.11667
2.125
2.13333
2.14167
2.15
2.15833
2.16667
2.175
2.18333
2.19167
2.2
2.20833
2.21667
2.225
2.23333
2.24167
2.25
2.25833
2.26667
2.275
2.28333
2.29167
2.3
2.30833
2.31667
2.325
2.33333
2.34167
2.35
2.35833
2.36667
2.375
2.38333
2.39167
2.4
2.40833
2.41667
2.425
2.43333
2.44167
2.45
2.45833
2.46667
2.475
2.48333
2.49167
2.5
2.50833
2.51667
2.525
2.53333
2.54167
2.55
2.55833
2.56667
2.575
2.58333
2.59167
2.6
2.60833
2.61667
2.625
2.63333
2.64167
2.65
2.65833
2.66667
2.675
2.68333
2.69167
2.7
2.70833
2.71667
2.725
2.73333
2.74167
2.75
2.75833
2.76667
2.775
2.78333
2.79167
2.8
2.80833
2.81667
2.825
2.83333
2.84167
2.85
2.85833
2.86667
2.875
2.88333
2.89167
2.9
2.90833
2.91667
2.925
2.93333
2.94167
2.95
2.95833
2.96667
2.975
2.98333
2.99167

## Sheet: anubis_e00867_CleanExcision__Da
anubis/e00867[CleanExcision] - Day 50
Median Time (s)	Median Diameter (um) - Individual Animal														Median Diameter (um) - All Heartbeats
0	82	87.4	73.6	73.4	93.3	95.2	75.4	81	84.7	94.5	77.5	82.2	67.8		82.7
0.00833333	80.8	83.6	71.15	71.3	90.8	92.2	74.4	79	81.4	90.05	75.9	78.6	66.6		79.9
0.0166667	78.4	78.1	67.6	67.9	87.3	87.2	71.7	75.9	76.4	84.4	73.1	73.55	64.8		76
0.025	74.7	71.7	63.4	63.9	82.3	81.1	68.25	72	69.6	78.7	69.1	68	62.7		71.1
0.0333333	70.7	66.1	59.05	59.1	76.6	74.8	63.9	67.6	63.1	73.1	64.2	62.65	59.9		66.1
0.0416667	66.3	61.4	55.5	54.6	71.3	69.2	59.9	63	57.1	68.5	59.7	57.65	55.9		61.5
0.05	62.4	57	52.7	50.75	66.1	63.9	56	58.9	52.4	64.3	56	53.15	51.3		57.4
0.0583333	59.1	53.7	51.1	48.2	61.1	59.5	52.6	55.3	48.75	60.8	53.1	50	46.9		54.1
0.0666667	56.3	51.6	50.2	46.35	57.7	56.5	50	52.3	46.05	57.7	50.8	48.2	43.5		51.6
0.075	53.7	50.5	50	45.7	55.5	54.4	48.1	50	44.6	55.3	49.8	47.4	41.6		50.1
0.0833333	51.4	50	49.8	45.2	53.9	52.8	47	48.65	43.75	53.8	48.6	47.1	40.8		49
0.0916667	49.1	49.8	49.8	44.4	53.1	51.7	46.4	48.1	43.5	52.9	48.3	47.3	40.5		48.4
0.1	47.6	49.9	49.7	44.4	53.2	50.9	46	47.9	43.15	52.5	47.9	47.6	40.2		48
0.108333	46.8	50.3	49.7	44.5	54.2	50.9	45.95	47.6	42.7	52.3	47.9	48.55	40.1		48
0.116667	46.8	51	50.1	44.5	56.7	51.9	46.35	47.5	42.8	52.2	48.2	49.95	40.2		48.5
0.125	47.3	52.4	51.3	45.15	60.6	54.1	47.3	48.4	43.3	52	49.2	52.1	40.7		49.5
0.133333	49.2	54.5	53.4	46.6	65.9	58.7	48.6	51.35	44.95	52	51.2	54.85	41.7		51.5
0.141667	52.3	57.5	56.3	48.1	71.35	65.3	51.7	55.35	48.3	52.2	54.7	58.15	43.6		54.3
0.15	56.2	61.2	59.5	51.15	76.6	71.9	55.9	60.1	53.05	52.8	59.2	61.55	46.7		58.3
0.158333	60.4	64.5	62.15	55.1	81.9	77.6	60.1	64.6	58.85	54.05	63.7	64.35	50.4		62.2
0.166667	64.6	67.4	64.1	59.6	86.1	81.6	63.55	68.2	64.5	57.1	67.6	67.4	54.1		65.7
0.175	68.5	69.7	65.3	63.3	87.6	84.8	66.25	71.2	69	61.2	70.5	69.8	57.6		68.8
0.183333	71.6	71.7	66.4	65.8	88.85	86.9	68.25	73.25	72.55	65.95	72.3	71.9	60.7		71.2
0.191667	74.1	73.2	66.95	67.6	89.5	88.8	69.7	74.8	75.3	70.7	73.6	73.3	63.2		73.1
0.2	76	74.5	67.3	68.8	90	90	70.5	76.3	77.6	74.9	74.5	73.85	64.8		74.7
0.208333	77.5	75.1	67.8	69.8	90.6	90.9	70.4	77.5	79.35	78.2	75	74.4	65.9		75.9
0.216667	78.5	74.95	68.2	70.65	91.45	91.5	69.9	78.2	80.3	79.95	75.5	74.8	66.6		77
0.225	79.3	73.4	68.7	71.4	91.5	92	69.55	79.05	81.8	80.7	76	75.6	66.9		77.9
0.233333	79.9	72	68.8	71.4	91.35	92.6	70	79.7	82.6	81.5	77	76	67.5		78.7
0.241667	80.3	72.3	69.3	71	91	93.25	70.5	79.9	82.8	82.1	78.05	76.5	68.1		79.2
0.25	80.6		69.55	70.6	90.2	93.4	71.2	80.35	83.1	82.6	79.1	77.5	69		79.7
0.258333	81			69.9			72.3	80.3	83.5	82.9	80.4	78.7	70
0.266667	81.4						73.75			83.3			72.25
0.275	81.8									84
0.283333	82.3
0.291667
0.3
0.308333
0.316667
0.325
0.333333
0.341667
0.35
0.358333
0.366667
0.375
0.383333
0.391667
0.4
0.408333
0.416667
0.425
0.433333
0.441667
0.45
0.458333
0.466667
0.475
0.483333
0.491667
0.5
0.508333
0.516667
0.525
0.533333
0.541667
0.55
0.558333
0.566667
0.575
0.583333
0.591667
0.6
0.608333
0.616667
0.625
0.633333
0.641667
0.65
0.658333
0.666667
0.675
0.683333
0.691667
0.7
0.708333
0.716667
0.725
0.733333
0.741667
0.75
0.758333
0.766667
0.775
0.783333
0.791667
0.8
0.808333
0.816667
0.825
0.833333
0.841667
0.85
0.858333
0.866667
0.875
0.883333
0.891667
0.9
0.908333
0.916667
0.925
0.933333
0.941667
0.95
0.958333
0.966667
0.975
0.983333
0.991667
1
1.00833
1.01667
1.025
1.03333
1.04167
1.05
1.05833
1.06667
1.075
1.08333
1.09167
1.1
1.10833
1.11667
1.125
1.13333
1.14167
1.15
1.15833
1.16667
1.175
1.18333
1.19167
1.2
1.20833
1.21667
1.225
1.23333
1.24167
1.25
1.25833
1.26667
1.275
1.28333
1.29167
1.3
1.30833
1.31667
1.325
1.33333
1.34167
1.35
1.35833
1.36667
1.375
1.38333
1.39167
1.4
1.40833
1.41667
1.425
1.43333
1.44167
1.45
1.45833
1.46667
1.475
1.48333
1.49167
1.5
1.50833
1.51667
1.525
1.53333
1.54167
1.55
1.55833
1.56667
1.575
1.58333
1.59167
1.6
1.60833
1.61667
1.625
1.63333
1.64167
1.65
1.65833
1.66667
1.675
1.68333
1.69167
1.7
1.70833
1.71667
1.725
1.73333
1.74167
1.75
1.75833
1.76667
1.775
1.78333
1.79167
1.8
1.80833
1.81667
1.825
1.83333
1.84167
1.85
1.85833
1.86667
1.875
1.88333
1.89167
1.9
1.90833
1.91667
1.925
1.93333
1.94167
1.95
1.95833
1.96667
1.975
1.98333
1.99167
2
2.00833
2.01667
2.025
2.03333
2.04167
2.05
2.05833
2.06667
2.075
2.08333
2.09167
2.1
2.10833
2.11667
2.125
2.13333
2.14167
2.15
2.15833
2.16667
2.175
2.18333
2.19167
2.2
2.20833
2.21667
2.225
2.23333
2.24167
2.25
2.25833
2.26667
2.275
2.28333
2.29167
2.3
2.30833
2.31667
2.325
2.33333
2.34167
2.35
2.35833
2.36667
2.375
2.38333
2.39167
2.4
2.40833
2.41667
2.425
2.43333
2.44167
2.45
2.45833
2.46667
2.475
2.48333
2.49167
2.5
2.50833
2.51667
2.525
2.53333
2.54167
2.55
2.55833
2.56667
2.575
2.58333
2.59167
2.6
2.60833
2.61667
2.625
2.63333
2.64167
2.65
2.65833
2.66667
2.675
2.68333
2.69167
2.7
2.70833
2.71667
2.725
2.73333
2.74167
2.75
2.75833
2.76667
2.775
2.78333
2.79167
2.8
2.80833
2.81667
2.825
2.83333
2.84167
2.85
2.85833
2.86667
2.875
2.88333
2.89167
2.9
2.90833
2.91667
2.925
2.93333
2.94167
2.95
2.95833
2.96667
2.975
2.98333
2.99167

## Sheet: anubis_Day50 - anubis - Day 50
anubis - Day 50
Median Time (s)	Median Diameter (um) - Individual Animal NOTE: 0 = Heart was Constitutively Contracted in that Animal																Median Diameter (um) - All Heartbeats
0	0	90.15	38.5	78.05	44.95	0	57.45	47.4	44.6	54.2	36	44.5	83.3	79.4	30.5		72.2
0.00833333	0	85.85	38	77.1	42.85	0	56.5	46.9	44	53.6	35.6	43.8	80.5	77.3	29.9		70.7
0.0166667	0	80.7	37.1	75.65	40.6	0	55.2	46.3	43.3	52.8	34.9	42.9	76.3	73.6	29.3		67.5
0.025	0	74.9	36.7	73.6	38.3	0	52.75	45.3	42.6	51.8	34.3	41.9	70.9	69.1	28.7		63.9
0.0333333	0	69.4	36.4	71.8	37.45	0	50.35	44.8	42.1	50.7	33.8	40.7	65.5	64.3	28.1		60.8
0.0416667	0	64.05	35.8	69.8	36.95	0	49.3	44.5	41.7	49.5	33.3	39.5	60.8	59.5	28		57.5
0.05	0	59.6	34.6	68.2	36.6	0	49.1	44.4	41.5	48.3	33	38.5	56.7	55.4	28		54.3
0.0583333	0	56.3	33.8	66.75	36.5	0	48.95	43.8	41.5	47.4	32.6	37.4	53.1	51.6	27.9		51.7
0.0666667	0	53.8	33	64	36.15	0	48.15	43.1	41	46.8	32.3	36.4	50.1	48.7	27.8		49.4
0.075	0	51.6	32.4	62.7	35.8	0	47.35	42.5	41	46.4	31.8	35.5	48.6	46.9	28		47.7
0.0833333	0	49.9	31.8	61.05	36.2	0	46.6	42.2	40.9	46	31.4	34.8	47.8	45.3	28.5		46.5
0.0916667	0	48.4	31.3	60.05	36.3	0	46.5	42	40.9	45.6	31.1	34.5	47.1	44.4	28.7		45.7
0.1	0	47.2	30.7	59.05	36.6	0	46.5	41.5	40.6	45.3	30.9	34.3	47	44	28.5		45.2
0.108333	0	46.15	30.7	58.5	36.85	0	47.05	41	40.4	44.7	30.7	34.2	47.1	43.6	28.2		44.7
0.116667	0	45.7	30.4	58	36.6	0	48.05	40.8	40.1	44.6	30.4	34	47.7	43.5	28.2		44.6
0.125	0	45.85	30	57.35	37.1	0	48.15	40.5	39.9	44.7	30.2	34.1	48.5	43.5	28.3		44.8
0.133333	0	46.5	29.7	57.15	37.3	0	48.75	40.4	39.9	44.7	30	34.3	49.7	43.5	28.5		45.1
0.141667	0	47.8	30.2	57.3	37.5	0	48.15	40	40	45	29.7	34.7	51.85	43.9	28.7		45.6
0.15	0	50.1	30.5	57.95	37.6	0	47.45	40.2	40	45.7	29.8	35.1	53.25	44.5	29.1		46.3
0.158333	0	53.4	30.7	58.1	37.85	0	47.3	40.2	40.3	45.8	29.8	35.6	54	44.8	28.9		47
0.166667	0	57.2	31.2	58.65	37.65	0	47.3	40	40	46.3	29.5	36.1	56.4	45.7	28.6		47.7
0.175	0	61.3	31.6	59.2	37.25	0	46.85	40.3	40.2	47.1	29.4	36.5	58.1	46.5	28.5		48.45
0.183333	0	64.55	31.8	59.9	37.25	0	47.55	40.2	40	47.6	29.3	37.3	61.15	46.75	28.7		49
0.191667	0	67.6	32.1	60.9	37.7	0	48.45	40.2	39.7	48.2	29.1	37.7	62.85	47.2	28.9		49.8
0.2	0	70.75	31.9	62.2	39.1	0	49.7	40.2	40.1	48.55	29.1	37.9	64.6	47.65	28.9		50.15
0.208333	0	73.4	31.8	62	39.7	0	49.1	40.3	39.9	48.5	29.1	38.4	65.1	47.7	28.9		50.6
0.216667	0	75.8	32	62.85	39.3	0	49	40.5	40	48.5	29.3	38.5	65.4	48.35	28.6		50.9
0.225	0	78.15	32.2	63.55	39.1	0	51.6	40.5	40.7	48.5	29.3	38.6	66.7	49	28.4		51.5
0.233333	0	79.05	32.5	64.6	38.8	0	54.1	40.5	40.4	48	29.1	38.65	67	49.4	28.9		51.8
0.241667	0	79.5	33	65.4	38.8	0	54.1	40.5	40.4	47.7	29.1	38.25	67.9	49.4	28.6		51.85
0.25	0	78.55	33	65.4	38.9	0	53.6	40.5	40.4	47.2	29	37.75	70.9	49.9	28.6		52.7
0.258333	0		33	65.15	39	0	49.95	40.5	40.5	46.7	28.8	37.1	71.8	51.25	28.8		52.8
0.266667	0		34	65.5	38.6	0	47	40.5	40.7	46.65	28.7	37.25	73.2	52.7	29.1		52.9
0.275	0		35	64.2	39	0	47.2	40.5	40.8	46.5	28.5	37.05	74.2	55.2	29.2		53.2
0.283333	0		35.2	64	39.7	0	47.25	40.4	41.2	46.4	28.8	36.5	75	57.6	29.2		53.7
0.291667	0		35.4	63.45	40.2	0	47.1	40.1	41.2	46.7	28.7	36.1	75.4	60.1	29.2		53.3
0.3	0		35.4	63.2	40.4	0	46.9	39.9	41	47	28.6	36.4	75.9	61.6	29.3		53
0.308333	0		35.15	63.5	40.25	0	46.5	40	40.9	47.5	28.8	36.25	76.2	62.6	29.2		53.7
0.316667	0		35.65	63.7	40.75	0	46.1	40.3	40.7	47.95	28.7	36.6	76.5	62.5	28.9		54.05
0.325	0		36.05	63.3	41.2	0	45.4	40.5	40.8	48.5	28.7	36.4	76.9	63.1	29		54.5
0.333333	0		36	63.3	41.3	0	44.8	40.5	41.1	48.7	29	36.2	77.3	63.85	29		54.8
0.341667	0		35.45	63.3	39.9	0	44.7	40.5	41.3	49.1	29.6	36.25	77.4	65.15	29.2		55.1
0.35	0		34.55	63.15	40.3	0	45.35	40.6	41.2	49.6	30	35.8	77.6	66.15	29.7		54.75
0.358333	0		33.95	62.95	39.9	0	46.25	40.8	41.1	49.8	30.2	35.7	77.65	68.2	29.9		54.9
0.366667	0		34.15	63.05	39.8	0	46.7	41	40.9	49.95	30.2	35.8	77.5	67.3	29.4		54.6
0.375	0		35.5	63.3	39.7	0	46.35	40.9	40.8	50.25	30.4	35.95	78.05	66.4	29.1		54.7
0.383333	0		36.15	63.4	39.5	0	45.85	41	40.8		30.9	36.1	78.1		28.9
0.391667	0		36.4	63.75	39.7	0	45.3	41.1	40.3		31.2	36.4	78.3		29
0.4	0		36.75	63.9	39.8	0	45.1	41.4	40.2		31.6	36.8			29.4
0.408333	0		36.6	64.2	39	0	45.15	41.5	40.2		32	37.3			29.6
0.416667	0		36.9	64.7	38.95	0	44.8	41.5	40.3		32.7	37.1			29.7
0.425	0		36.9	64.4	39.6	0	44.4	41.5	40.3		33.4	36.65			30
0.433333	0		36.95	64.5	40	0	43.9	41.5	40.5		33.7				30.3
0.441667	0		37.05	64.35	40	0	43.5	41.6	41		33.8				30.4
0.45	0		37.25	63.9	38.3	0	43.5	42	41.4		34				30.2
0.458333	0		37.55	62.75	39.1	0	43.4	42.1	41.4		34.1				29.7
0.466667	0		37.8		39.5	0	43.9	42.1	41.4		34.2				29.2
0.475	0		38.05		39.6	0	44.1	42.2	41.3		34.25				29.6
0.483333	0		38.05		39.4	0	44	42.2	41.35		34.45				29.9
0.491667	0		38.15		39.5	0	43	42.1	41.4		34.35				30.1
0.5	0		38.05		39.6	0		42	41.55		34.5				30.2
0.508333	0		38.3		39.4	0		42	41.65		34.7				30.2
0.516667	0		38.6		39.4	0		42.1	41.95		34.3				30.4
0.525	0		38.8		38.6	0		42	42		34.15				30.6
0.533333	0		38.6		39.5	0		41.6	42.1		34.1				30.8
0.541667	0		37.75		39.7	0		41.1	42.3		33.65				30.9
0.55	0		37.5		39.7	0		40.7	42.15		33.15				30.7
0.558333	0		37		39.5	0		40.4	42.05		32.45				30.4
0.566667	0		37.5		39.5	0		40	42		32.25				29.8
0.575	0		38.1		39	0		39.9	42.05		31.6				29.7
0.583333	0		37.9		39.35	0		40.1	42.15		31.7				30.2
0.591667	0		37.9		39.75	0		40.7	42.1		31.3				30.6
0.6	0		38		40.25	0		41.3	42.1		31.25				30.3
0.608333	0		37.7		40.2	0		41.8	42.25		31.35				30.1
0.616667	0		37.8		40.1	0		41.7	42.35		31				29.7
0.625	0		38		39.9	0		41.2	42.25		30.8				29.6
0.633333	0		37.9		40	0		40.8	42.35		30.7				30
0.641667	0		37.7		39.9	0		40.5	42.55		30.6				30.6
0.65	0		37.6		39.9	0		40.6	42.7		30.7				31
0.658333	0		37.7		39.7	0		40.8	42.7		30.6				31.1
0.666667	0		37.8		39.8	0		41	42.5		30.4				31
0.675	0		37.55		39.8	0		41.1	42.05		30.2				31
0.683333	0		37.15		39.75	0		41.3	42		29.8				31.5
0.691667	0		36.9		39.55	0		40.55	42.1		29.7				32
0.7	0		37		39.4	0		40.75	42.15		29.8				31.1
0.708333	0		36.7		39	0		40.9	42.05		29.8				30.4
0.716667	0		34.15			0		41.05	41.8		29.7				30.3
0.725	0		34.1			0		41.15	41.65		29.6				30.7
0.733333	0		34.3			0		41.15	41.65		29.5				31.1
0.741667	0		34.45			0		41.1	41.65		29.4				31
0.75	0		34.35			0		41.1	41.75		29				30.7
0.758333	0		33.7			0		41.25	41.8		28.7				30.4
0.766667	0		33.8			0		41.45	41.9		28.5				30.1
0.775	0		33.7			0		41.7	42.05		28.5				29.9
0.783333	0		33.2			0		41.85	42.15		29				31
0.791667	0		32.8			0		41.75	42.25		29.3				31.4
0.8	0		32.5			0		41.65	42.45		29.6				30.5
0.808333	0		32.3			0		41.65	42.9		29.5				30.4
0.816667	0		31.9			0		41.75	43.1		29.3				30.5
0.825	0		31.7			0		41.75	43.1		29.2				30.8
0.833333	0		32			0		42	42.95		29.4				31.1
0.841667	0		32.6			0		42.3	43		29.6				31.3
0.85	0		32.7			0		42.25	43		29.6				31.2
0.858333	0		32.4			0		42.2	42.75		30				30.9
0.866667	0		31.9			0		42.1	42.65		30.6				30.7
0.875	0		31.6			0		42.25	42.65		31				30.7
0.883333	0		31.25			0		42.3	42.7		31.3				30.5
0.891667	0		31.1			0		42.3	43		31.5				30.2
0.9	0		31.05			0		42.3	43.15		31.5				29.7
0.908333	0		31			0		42.3	43.2		31.5				29.7
0.916667	0		31			0		42.4	43.5		31.5				29.8
0.925	0		31.45			0		42.45	43.5		31.9				29.8
0.933333	0		31.45			0		42.5	43.4		32.1				29.7
0.941667	0		31.8			0		42.5	43.1		32.2				30
0.95	0		31.5			0		42.5	43.2		32.5				30.2
0.958333	0		31.5			0		42.7	43		32.9				30.4
0.966667	0		31.6			0		42.9	42.9		33.1				30.4
0.975	0		31.8			0		42.75	43.1		33.2				30.1
0.983333	0		31.9			0		42.6	43.3		31.9				30
0.991667	0		31.7			0		42.55	43.6		32.5				29.7
1	0		31.6			0		42.5	43.7		32.5				29.9
1.00833	0		31.6			0		42.55	43.6		32.2				30.2
1.01667	0		31.25			0		42.6	43.6		32.2				30
1.025	0		31.2			0		42.5	43.5		32.3				30.4
1.03333	0		31			0		42.45	43.4		32.3				30.7
1.04167	0		30.9			0		42.35	43.3		31.9				30.7
1.05	0		31			0		42.25	43.4		31.6				30.5
1.05833	0		31.1			0		42.25	43.7		31.3				30.6
1.06667	0		31.15			0		42.35	43.8		31.4				30.5
1.075	0		31.25			0		42.75	44		31.3				30.3
1.08333	0		31.1			0		42.9	44		31.2				30
1.09167	0					0		42.7	43.5		31.2				30.1
1.1	0					0		42.6	43.3		31.2				29.7
1.10833	0					0		42.6	43.5		30.8				29.7
1.11667	0					0		42.7	43.8		30.3				29.7
1.125	0					0		42.9	42.7		30.4				29.8
1.13333	0					0		42.9	41.9		30.1				29.8
1.14167	0					0		42.8	41.9		29.7				30
1.15	0					0		42.7	42.7		29.6				29.8
1.15833	0					0		42.75	42.9		29.6				29.8
1.16667	0					0		42.9	42.6		29.5				30
1.175	0					0		43.05	42		29.5				30
1.18333	0					0		43.25	41.4		29.6				29.7
1.19167	0					0		43.35	41.3		29.6				29.6
1.2	0					0		43.3	41.7		29.5				29.9
1.20833	0					0		43.2	42.1		29.4				29.5
1.21667	0					0		43.05	42.2		29.3				29.5
1.225	0					0		43.05	42.1		29.1				29.3
1.23333	0					0		42.85	42		29.1				29.3
1.24167	0					0		42.6	42.2		29				29.8
1.25	0					0		42.75	42		29.1				29.8
1.25833	0					0		42.9	42.1		29				30
1.26667	0					0		43	42		28.8				30.5
1.275	0					0		42.95	42		28.9				30.6
1.28333	0					0		42.8	42.1		28.9				30.3
1.29167	0					0		42.6	41.9		29.3				30.1
1.3	0					0		42.6	41.5		29.1				30.3
1.30833	0					0		42.65	41.1		28.7				30.1
1.31667	0					0		42.7	41.4		28.6				30.3
1.325	0					0		42.7	41.6		28.6				30.4
1.33333	0					0		42.6	41.6		28.9				30.5
1.34167	0					0		42.65	41.6		29				30.5
1.35	0					0		42.7	41.7		29.6				30.4
1.35833	0					0		42.9	41.4		29.5				30.6
1.36667	0					0		42.95	41		29.5				30.2
1.375	0					0		43	41.2		29.8				30
1.38333	0					0		43	41.6		30.3				30.8
1.39167	0					0		43.1	41.4		30.5				31.6
1.4	0					0		43.15	41.3		30.5				31.7
1.40833	0					0		43.15	41.2		30.7				31.4
1.41667	0					0		43.1	41.4		31.4				30.8
1.425	0					0		43	41.6		31.7				30.6
1.43333	0					0		42.95	41.8		31.4				31.4
1.44167	0					0		42.8	41.9		31.2				31.2
1.45	0					0		42.7	41.6		31.3				31
1.45833	0					0		42.65	41.5		31.5				30.9
1.46667	0					0		42.75	41.5		31.9				30.8
1.475	0					0		42.7	41.2		32.5				30.6
1.48333	0					0		42.75	41.3		32.6				30.1
1.49167	0					0		43	40.9		33				30.3
1.5	0					0		43.15	40.8		33.4				30.8
1.50833	0					0		43.05	40.9		33.5				31
1.51667	0					0		43	41.5		33.5				30.8
1.525	0					0		42.8	41.6		33.8				30.4
1.53333	0					0		42.8	41.7		34.1				30.25
1.54167	0					0		42.9	41.4		34.3				30.45
1.55	0					0		42.8	41.1		33.8				30.5
1.55833	0					0		42.7	40.9		33.65				30.6
1.56667	0					0		42.7	41		33.25				30.65
1.575	0					0		43.1	41		32.5				30.3
1.58333	0					0		43.4	40.9		32.4				30.1
1.59167	0					0		43.3	40.6		32.2				29.7
1.6	0					0		42.9	40.6		32.2				29.65
1.60833	0					0		42.7	40.6		31.75				30.25
1.61667	0					0		42.8	40.9						30.8
1.625	0					0		42.8	41.3						30.85
1.63333	0					0		42.8	41.6						30.7
1.64167	0					0		42.9	41.6						30.4
1.65	0					0		43	41.5						30.4
1.65833	0					0		43	41.1						30.4
1.66667	0					0		42.9	40.8						30.35
1.675	0					0		42.9	40.8						30.05
1.68333	0					0		42.1	41						30.05
1.69167	0					0		42.1	41.4						30.35
1.7	0					0		42.05	41.5						30.75
1.70833	0					0		42.3	41.3						31.15
1.71667	0					0		42.4	41.5						31.35
1.725	0					0		42.75	41.6						31.25
1.73333	0					0		42.8	41.5						31.1
1.74167	0					0		42.85	41.6						31
1.75	0					0		42.85	41.8						30.95
1.75833	0					0		43.05	42.1						31.05
1.76667	0					0		43.3	42.4						31.15
1.775	0					0		43.35	42						31.3
1.78333	0					0		43.4	42						31.55
1.79167	0					0		43.45	41.9						31.25
1.8	0					0		43.3	41.8						31.25
1.80833	0					0		43.15	42.4						31.15
1.81667	0					0		42.85	42.3						31.55
1.825	0					0		42.7	42						31.95
1.83333	0					0		42.7	41.9						32.1
1.84167	0					0		42.9	41.7						32.2
1.85	0					0		42.85	41.7						32.3
1.85833	0					0		42.65	41.8						32.25
1.86667	0					0		42.55	42						32.5
1.875	0					0		42.8	42						32.45
1.88333	0					0		43.05	42.4						32.35
1.89167	0					0		43.05	42.7						32.5
1.9	0					0		43	42.7						32.3
1.90833	0					0		42.9	42.6						32.25
1.91667	0					0		42.85	42.2						32.35
1.925	0					0		42.85	42.2						32.25
1.93333	0					0		42.8	42.5						32.05
1.94167	0					0		42.75	42.2						31.95
1.95	0					0		42.85	41.8						31.95
1.95833	0					0		43.05	41.9						32
1.96667	0					0		43.4	41.6						32.05
1.975	0					0		43.6	41.4						32.2
1.98333	0					0		43.5	41.2						32.15
1.99167	0					0		43.5	41.7						32.05
2	0					0		43.5	41.2						31.75
2.00833	0					0		43.4	41.6						31.2
2.01667	0					0		43.4	41.8						30.75
2.025	0					0		43.5	41.3						30.7
2.03333	0					0		43.55	41.5						30.8
2.04167	0					0		43.5	41.5						30.6
2.05	0					0		43.5	41.7						30.5
2.05833	0					0		43.5	41.9						30.6
2.06667	0					0		43.55	42.1						30.65
2.075	0					0		43.5	42.1						30.7
2.08333	0					0		43.6	42.2						30.5
2.09167	0					0		43.8	42.2						30.25
2.1	0					0		43.8	42.1						30.6
2.10833	0					0		43.7	42						30.8
2.11667	0					0		43.5	41.7						30.8
2.125	0					0		43.6	41.5						30.6
2.13333	0					0		43.9	41.5						30.45
2.14167	0					0		44.1	41.6						30.3
2.15	0					0		44	41.5						30.15
2.15833	0					0		43.7	41.1						30.25
2.16667	0					0		43.5	40.7						30.6
2.175	0					0		43.3	40.5						31
2.18333	0					0		43	40.7						31.45
2.19167	0					0		43	40.9						31.6
2.2	0					0		43.2	41						31.35
2.20833	0					0		43.1	41.3						31.35
2.21667	0					0		43.3	41.3						31.3
2.225	0					0		43.5	41.8						31.2
2.23333	0					0		43.5	42						31.4
2.24167	0					0		43.5	42.2						31.5
2.25	0					0		43.5	42.1						31.65
2.25833	0					0		43.5	41.9						31.5
2.26667	0					0		43.5	41.9						31.25
2.275	0					0		43.5	41.9						30.75
2.28333	0					0		43.5	42.4						30.15
2.29167	0					0		43.5	42.9						30.35
2.3	0					0		43	43.1						30.55
2.30833	0					0		43	42.9						30.7
2.31667	0					0		43	42.6						30.55
2.325	0					0		43	42.8						30.6
2.33333	0					0		43	42.7						30.7
2.34167	0					0		43	42.7						30.65
2.35	0					0		43	42.6						30.55
2.35833	0					0		43.05	42.7						30.6
2.36667	0					0		43	42.9						30.7
2.375	0					0		43.05	43.1						30.35
2.38333	0					0		43.1	42.9						30.3
2.39167	0					0		42.95	42.7						30.65
2.4	0					0		42.8	42.5						31.15
2.40833	0					0		42.85	42.4						31.45
2.41667	0					0		43.15	42.2						31.45
2.425	0					0		43.05	42.5						31.2
2.43333	0					0		42.9	42.1						31.1
2.44167	0					0		42.75	41.4						30.9
2.45	0					0		42.55	41.6						30.75
2.45833	0					0		42.25	41.9						30.4
2.46667	0					0		42.4	42.1						30.25
2.475	0					0		42.7	42.1						30.6
2.48333	0					0		43	42						30.9
2.49167	0					0		43.2	42						31.15
2.5	0					0		43.1	42.3						31.4
2.50833	0					0		43	42.5						31.6
2.51667	0					0		43.15	42.3						31.7
2.525	0					0		43.35	41.9						31.55
2.53333	0					0		43.35	41.6						31.25
2.54167	0					0		43.3	41.5						31.3
2.55	0					0		43.4	41.6						31.4
2.55833	0					0		43.65	42.1						31.4
2.56667	0					0		43.85	42.7						31.2
2.575	0					0		44.2	42.1						30.95
2.58333	0					0		43.95	42.2						30.85
2.59167	0					0		43.85	42.4						31.05
2.6	0					0		43.9	42.2						31.2
2.60833	0					0		43.9	41.9						31.05
2.61667	0					0		43.85	41.9						30.4
2.625	0					0		43.7	42						30.45
2.63333	0					0		43.75	42.1						30.7
2.64167	0					0		43.85	42.1						30.95
2.65	0					0		43.9	41.8						30.95
2.65833	0					0		43.8	41.6						30.9
2.66667	0					0		43.6	41.7						31.05
2.675	0					0		43.45	42.2						31.3
2.68333	0					0		43.5	42.4						31.35
2.69167	0					0		43.9	42.6						31.25
2.7	0					0		44.15	42.6						31.1
2.70833	0					0		44.15	42.6						30.95
2.71667	0					0		44.1	42.5						30.85
2.725	0					0		44.15	42.3						30.75
2.73333	0					0		44.15	42.3						30.8
2.74167	0					0		44.15	42						30.9
2.75	0					0		44.25	42.5						30.9
2.75833	0					0		44.3	43						30.9
2.76667	0					0		44.2	42.9						31
2.775	0					0		43.9	42.6						31.1
2.78333	0					0		43.65	42.5						30.8
2.79167	0					0		43.5	42.8						30.6
2.8	0					0		43.4	43.2						30.85
2.80833	0					0		43.3	43.5						30.85
2.81667	0					0		43.1	43.7						30.8
2.825	0					0		43	43.9						30.95
2.83333	0					0		43	43.7						31
2.84167	0					0		43	43.35						31.1
2.85	0					0		43	43						31.3
2.85833	0					0		42.95	42.65						31.7
2.86667	0					0		42.8	42.65						32.05
2.875	0					0		42.7	42.95						31.95
2.88333	0					0		42.75	43.1						31.75
2.89167	0					0		42.85	43.05						31.2
2.9	0					0		42.95	42.95						30.85
2.90833	0					0		42.95	42.8						30.85
2.91667	0					0		42.75	42.95						31.3
2.925	0					0		42.6	43.1						31.5
2.93333	0					0		42.6	43.15						31.3
2.94167	0					0		42.8	43.05						31.15
2.95	0					0		43.2	42.75						31.05
2.95833	0					0		43.4	42.6						30.9
2.96667	0					0		43.6	42.7						30.7
2.975	0					0		43.5	42.75						30.65
2.98333	0					0		43.5	42.85						30.85
2.99167	0					0

## Sheet: anubis_DF{BSC267}_Day50 - anubi
anubis/DF{BSC267} - Day 50
Median Time (s)	Median Diameter (um) - Individual Animal NOTE: 0 = Heart was Constitutively Contracted in that Animal													Median Diameter (um) - All Heartbeats
0	67.8	75.9	0	72.9	55.95	69.8	75.7	88.3	72.7	58.75	55.3	75.95		69.5
0.00833333	65.3	73.5	0	71.4	53.65	67.1	73.7	85.5	70.9	57.9	54.1	74.9		67.8
0.0166667	62.5	70.95	0	68.8	50.65	62.9	71.4	81.4	67.9	56.35	51.7	72.9		64.8
0.025	58.1	67.35	0	65.5	47.45	59	67.4	76.7	63.1	53.7	49.5	69.55		61.3
0.0333333	54.1	63.05	0	61.9	44.65	55.4	63.7	71.9	57.8	50.75	46.6	66.5		57.8
0.0416667	50	58.85	0	58.1	42.45	52.6	58.8	66.8	52.5	48.05	44.6	62.5		54.1
0.05	46.8	55	0	55.8	41	49.8	54.2	62.3	47.5	47	42.5	58.95		51.2
0.0583333	44.3	52.1	0	53.2	39.65	48.5	50.15	58.5	44.4	45.35	40.9	55.15		48.6
0.0666667	42.6	49.15	0	51	38.35	46.6	46.85	55.3	41.8	44.6	40.1	52		46.5
0.075	41.1	47.2	0	49.1	37.6	45	44.95	52.8	40.1	44.25	39.6	49.5		44.9
0.0833333	39.8	45.75	0	47.95	37.3	43.8	42.7	50.7	39.4	43.4	39.4	47.4		43.4
0.0916667	39	43.75	0	47.1	36.85	42.5	41.4	49	39.1	42.5	38.5	45.8		42.2
0.1	38.2	42.2	0	46.65	36.8	42.3	40.3	47.6	38.6	41.9	38.2	44.55		41.5
0.108333	37.6	41	0	46.3	36.55	42	39.45	46.5	38.1	41.5	37.7	43.05		40.8
0.116667	37.2	39.9	0	45.8	36.25	41.9	39.4	45.5	37.95	40.9	37.55	41.8		40.5
0.125	37	39.15	0	45.9	36.15	42.1	39.15	44.7	37.9	41	37.45	41.1		40.2
0.133333	37	38.7	0	45.5	36	42.3	39.15	44.2	38	41.1	37.3	40.3		40
0.141667	37.1	38.85	0	45.75	35.8	42.6	38.55	44	38.2	41.2	37.3	39.8		39.9
0.15	37.5	39	0	45.6	35.8	43	38.55	44.35	38.2	41.5	37.35	39.5		40
0.158333	37.7	39.2	0	45.4	36	43.8	38.15	45.95	38.1	41.7	37.2	39.45		40.3
0.166667	37.9	39.5	0	45.55	36.2	44.4	37.9	49.5	38.1	42.1	37.3	39.2		40.3
0.175	38	39.45	0	45.6	36.2	44.9	37.6	53.75	38	42.3	37.4	38.9		40.5
0.183333	38.1	39.6	0	45.6	36.1	45.05	37.5	58.15	38.1	42.5	37.1	38.7		40.5
0.191667	38	39.6	0	46.2	36.2	45.5	37.2	62.6	38	42.9	37.4	38.3		40.5
0.2	37.6	40	0	46.55	36.1	45.5	36.8	64.6	38.4	43.05	37.4	38.1		40.6
0.208333	37.75	40.2	0	46.85	36.1	45.65	36.5	67.4	38.7	43.2	37.9	37.8		40.7
0.216667	38.1	40.6	0	47.2	35.9	46.25	36.5	67.4	39.5	43.5	38	37.95		41.1
0.225	38.3	41.6	0	47.75	36	46.2	36.5	65.1	40.5	43.9	38	38.4		41.5
0.233333	38.3	41.9	0	48.5	36.1	46.5	36.5	63.5	40.9	44.15	37.95	38.8		42.1
0.241667	38.3	42.3	0	49.65	36.55	46.8	36.5	63.7	41.65	44.6	37.95	39.5		42.8
0.25	38.3	42.45	0	51.25	36.9	47	36.5	67.45	42.1	44.9	37.9	40.45		43.5
0.258333	38.65	43.9	0	50.7	37.1	47.4	37	70	43	44.9	38.1	42.3		43.7
0.266667	38.85	45.15	0	51.45	37.1	48.5	37.7	72.1	43.4	44.6	37.95	44.8		44.1
0.275	39	45.4	0	50.6	37.5	49.4	38.9	73.25	43.5	44.5	37.8	47.7		44.5
0.283333	38.9	45.5	0	51.7	37.9	49.95	40.5	75.2	43.65	44.4	38	50.1		44.6
0.291667	38.8	45.95	0	51.9	37.95	50.1	41.85	77.5	43.4	44.2	38.3	51.8		45.2
0.3	38.5	45.5	0	53.5	38	51.2	43.7	78.6	42.9	44	38.3	54		45.5
0.308333	38.5	45.75	0	53.9	37.9	50.7	46.6	80.15	42.6	43.9	38.3	56.7		45.85
0.316667	38.9	45.9	0	56.3	37.8	51.35	48.7	81.3	41.95	43.7	38.65	58.35		46
0.325	39.2	44.8	0	58.5	37.5	48.85	52.25	82.2	41.4	43.75	39.35	59.5		46.45
0.333333	40.1	44.55	0	60.4	37.6	47.6	53.9		40.95	43.5	39.8	61.6		46.9
0.341667	40.3	44.95	0	61.2	37.7	47.35	57.1		40.8	43.3	40	62.4		47.6
0.35	41.25	46.05	0	62.8	37.9	47.4	57.3		40.4	43.1	40.15	63.35		48.2
0.358333	41.5	46.75	0	64.6	38	47.45	59.85		40.3	43.1	40.5	64.1		49.7
0.366667	43.1	48.3	0	64.8	37.8	48.5	61		40.25	43.2	40.6	64.85		50.1
0.375	46.25	48.8	0	65.55	37.85	48.5	61.4		40.1	43.2	41.3	65.9		50.8
0.383333	49.1	52.85	0	66.35	37.65	50.4	58.2		40.1		43.1	65.9		52.4
0.391667	50.9	57.1	0	66.75	37.7	51.1	59.75		40.2		43.6	67.3		53.95
0.4	52.7	59.85	0	67	37.65	51.25	60.5		40		44.8	67.95		54.4
0.408333	54.9	62.2	0	68.2	38	50.8	52.3		39.95		45.85	68.15		55.1
0.416667	56	61.95	0	69.5	38.2	51.45	52.7		40.2		46.3	68.7		55.9
0.425	56.9	63.1	0	69.5	38.7	51.75	56.1		40		46.6	69.3		56.8
0.433333	58.3	63.95	0		39.1	53.65	59.6		39.7		47.4	69.9		57.65
0.441667	59.5	66	0		39	52.5	61.6		40		47.4	70.3		58.8
0.45	59.8	67	0		39.2		62.1		39.9		47.7	70.9		59.45
0.458333	60.3	67.2	0		39.15		63		39.4		48.7	71.4		59.9
0.466667	60.6		0		39.15		65.65		39.9		48.8	71.85
0.475	60.85		0		39.4		66.3		39.5		48.9	72.1
0.483333	61.5		0		40.2						49	72.3
0.491667	61.6		0		40.05						49.35	72.7
0.5	61.95		0		39.8						49.1	73
0.508333	62		0		40						50.3	73.3
0.516667	62		0		40.4						51.6	73.5
0.525	62.2		0		41.1						52.25	73.6
0.533333	62.6		0		41.15						52.5	73.6
0.541667	62.5		0		41.4						53.4	73.7
0.55	62.5		0		42.1							73.8
0.558333			0		42.1							73.9
0.566667			0		42.1							74
0.575			0									74.2
0.583333			0									74.2
0.591667			0									74.25
0.6			0									74.4
0.608333			0									74.2
0.616667			0
0.625			0
0.633333			0
0.641667			0
0.65			0
0.658333			0
0.666667			0
0.675			0
0.683333			0
0.691667			0
0.7			0
0.708333			0
0.716667			0
0.725			0
0.733333			0
0.741667			0
0.75			0
0.758333			0
0.766667			0
0.775			0
0.783333			0
0.791667			0
0.8			0
0.808333			0
0.816667			0
0.825			0
0.833333			0
0.841667			0
0.85			0
0.858333			0
0.866667			0
0.875			0
0.883333			0
0.891667			0
0.9			0
0.908333			0
0.916667			0
0.925			0
0.933333			0
0.941667			0
0.95			0
0.958333			0
0.966667			0
0.975			0
0.983333			0
0.991667			0
1			0
1.00833			0
1.01667			0
1.025			0
1.03333			0
1.04167			0
1.05			0
1.05833			0
1.06667			0
1.075			0
1.08333			0
1.09167			0
1.1			0
1.10833			0
1.11667			0
1.125			0
1.13333			0
1.14167			0
1.15			0
1.15833			0
1.16667			0
1.175			0
1.18333			0
1.19167			0
1.2			0
1.20833			0
1.21667			0
1.225			0
1.23333			0
1.24167			0
1.25			0
1.25833			0
1.26667			0
1.275			0
1.28333			0
1.29167			0
1.3			0
1.30833			0
1.31667			0
1.325			0
1.33333			0
1.34167			0
1.35			0
1.35833			0
1.36667			0
1.375			0
1.38333			0
1.39167			0
1.4			0
1.40833			0
1.41667			0
1.425			0
1.43333			0
1.44167			0
1.45			0
1.45833			0
1.46667			0
1.475			0
1.48333			0
1.49167			0
1.5			0
1.50833			0
1.51667			0
1.525			0
1.53333			0
1.54167			0
1.55			0
1.55833			0
1.56667			0
1.575			0
1.58333			0
1.59167			0
1.6			0
1.60833			0
1.61667			0
1.625			0
1.63333			0
1.64167			0
1.65			0
1.65833			0
1.66667			0
1.675			0
1.68333			0
1.69167			0
1.7			0
1.70833			0
1.71667			0
1.725			0
1.73333			0
1.74167			0
1.75			0
1.75833			0
1.76667			0
1.775			0
1.78333			0
1.79167			0
1.8			0
1.80833			0
1.81667			0
1.825			0
1.83333			0
1.84167			0
1.85			0
1.85833			0
1.86667			0
1.875			0
1.88333			0
1.89167			0
1.9			0
1.90833			0
1.91667			0
1.925			0
1.93333			0
1.94167			0
1.95			0
1.95833			0
1.96667			0
1.975			0
1.98333			0
1.99167			0
2			0
2.00833			0
2.01667			0
2.025			0
2.03333			0
2.04167			0
2.05			0
2.05833			0
2.06667			0
2.075			0
2.08333			0
2.09167			0
2.1			0
2.10833			0
2.11667			0
2.125			0
2.13333			0
2.14167			0
2.15			0
2.15833			0
2.16667			0
2.175			0
2.18333			0
2.19167			0
2.2			0
2.20833			0
2.21667			0
2.225			0
2.23333			0
2.24167			0
2.25			0
2.25833			0
2.26667			0
2.275			0
2.28333			0
2.29167			0
2.3			0
2.30833			0
2.31667			0
2.325			0
2.33333			0
2.34167			0
2.35			0
2.35833			0
2.36667			0
2.375			0
2.38333			0
2.39167			0
2.4			0
2.40833			0
2.41667			0
2.425			0
2.43333			0
2.44167			0
2.45			0
2.45833			0
2.46667			0
2.475			0
2.48333			0
2.49167			0
2.5			0
2.50833			0
2.51667			0
2.525			0
2.53333			0
2.54167			0
2.55			0
2.55833			0
2.56667			0
2.575			0
2.58333			0
2.59167			0
2.6			0
2.60833			0
2.61667			0
2.625			0
2.63333			0
2.64167			0
2.65			0
2.65833			0
2.66667			0
2.675			0
2.68333			0
2.69167			0
2.7			0
2.70833			0
2.71667			0
2.725			0
2.73333			0
2.74167			0
2.75			0
2.75833			0
2.76667			0
2.775			0
2.78333			0
2.79167			0
2.8			0
2.80833			0
2.81667			0
2.825			0
2.83333			0
2.84167			0
2.85			0
2.85833			0
2.86667			0
2.875			0
2.88333			0
2.89167			0
2.9			0
2.90833			0
2.91667			0
2.925			0
2.93333			0
2.94167			0
2.95			0
2.95833			0
2.96667			0
2.975			0
2.98333			0
2.99167			0

## Sheet: anubis+R94C02->anubis(cDNA)_Day
anubis + R94C02->anubis(cDNA) - Day 50
Median Time (s)	Median Diameter (um) - Individual Animal																												Median Diameter (um) - All Heartbeats
0	80.4	79.6	79.45	80.9	80	86.2	54.7	66.95	68	63.2	91.55	83.6	87.1	80.5	87.95	101.6	96.95	71.35	86.8	81.85	57.8	101.9	87.3	92.45	76.8	79.4	93.2		81.9
0.00833333	77.1	77.3	77.9	77.5	76.8	81.3	52.3	63.8	64.2	60.1	87.65	81.1	84.5	76.1	82.8	96.7	91.9	68.8	83.3	78	55.5	97	84.2	89.7	73.3	75.5	89.8		78.6
0.0166667	72.05	73.25	75.2	72.55	73	75.7	48.4	60	59.7	55.7	81.05	77.1	80	70.4	76.15	89.9	85.7	63.45	79.2	72.6	52.3	89.8	80.2	83.95	69.1	71.3	85.3		73.6
0.025	66.7	67.45	71	67.5	68.1	69.3	43.9	55.95	54.5	50.8	73.8	72.55	74.2	64.5	69.05	82.1	78.85	56.9	74.9	67.1	48.7	82.2	75.05	77.7	64.85	66.8	80.2		68.1
0.0333333	61.4	61.6	66.9	63.3	63.2	63.4	39.6	52.4	49.3	46.5	66.65	67.35	67.7	58.8	62.3	74.5	72.2	51.15	70.2	61.95	45	74.7	69.8	71.7	60.85	62.4	74.6		62.9
0.0416667	56.1	55.8	62.5	59.9	58	58.4	36.1	49.5	45.2	43.5	60.95	62.9	61.9	54.4	56.9	68.1	66.1	46.5	65.7	57.9	41.15	68.4	64.6	66.85	57.5	59.3	69		58.3
0.05	51.4	50.2	57.9	56.7	53.5	54.6	33.5	47.5	42.4	41.5	56.1	59.4	57.6	51	53.1	63.1	61.65	43.8	61.7	55	37.9	63.5	59.9	63.1	54.5	57.2	64		54.6
0.0583333	47.75	45.9	53.15	53.6	49.85	51.9	31.6	46.2	40.9	40.3	52.2	56.7	54.3	48.8	50.4	59.8	58.9	42.35	58.5	52.95	35.15	60	56.2	60.1	52.6	55.6	59.5		51.9
0.0666667	45.35	42.4	49.3	51.3	47.1	50.3	30.3	45.4	40	39.5	49.8	55.45	52.6	47.6	48.9	57.5	57.3	41.55	56.4	52	33.2	58	53.6	57.3	50.95	54.8	56.1		50.1
0.075	44.2	40.1	47.2	50.4	45.2	49.3	29.6	44.8	39.5	39.1	47	54.6	51.7	47.2	48.2	55.8	56.4	40.7	55.3	51.7	32.05	57.1	52	55.3	49.35	54.3	53.6		48.9
0.0833333	43.45	38.5	46.5	51.1	44	48.85	29.3	44.5	39.1	39	47.3	54.05	51.3	47.2	47.9	54.8	56	41.05	54.5	51.8	31.2	57.2	50.9	54.25	48.2	54.2	51.8		48.6
0.0916667	43.9	37.7	47.6	53.05	43.4	49.1	29.4	44.9	38.9	39.3	50.5	54.1	51.6	47.7	48.55	55.6	56	42.55	53.9	52.4	30.7	58.7	50.5	54.15	48.1	54.2	50.8		48.8
0.1	45.15	37.5	50.7	55.6	43.2	50.9	29.9	45.9	38.9	40.1	54.6	55.25	52.3	49	49.9	57.5	57	44.35	53.55	53.65	30.7	63.4	50.5	55.2	48.55	54.5	51		49.8
0.108333	47.6	37.8	55.2	58.3	43.85	55.4	30.9	47.4	39.4	41.8	57.5	56.85	54.1	50.8	53.35	61.05	58.4	47.1	53.4	55.65	31.15	67.95	51	57.5	49.3	55.2	52		51.6
0.116667	50.6	38.95	60.4	60.8	45.5	61.25	32.7	49.7	40.6	44.3	61.8	59.15	57.2	53.8	57.85	65.8	60.1	50.65	53.4	58.3	31.9	74.2	52.1	61.1	51.3	56.3	54.4		53.8
0.125	54.3	40.9	64.95	63.2	47.8	68.25	35.3	52.6	42.6	47.6	65.6	62.5	62.2	57.8	62.9	71.5	64.4	54.25	54.15	61.6	33.4	81.4	54.6	66.1	54.4	58.1	59.2		57
0.133333	58.1	44.5	68.35	65.2	51.1	74.9	38.3	55.6	45.9	51	71.4	66.15	68.2	62.3	68.2	77.45	70.1	57.75	55.8	65.1	35.7	88.8	58.6	71.6	57.95	60.8	65.6		61
0.141667	61.7	48.75	70.5	66.8	54.9	77.7	41.6	57.95	50	53.8	76.3	70.5	73.7	66.6	73.8	83.3	76.5	61	59.4	68.6	39.45	93.6	63.2	76.8	61.9	64.2	72.8		65.2
0.15	64.5	54	72.1	68.25	58.4	76.8	44.4	57.6	54.1	55.95	80.7	73.5	78.1	70.3	80.1	88.1	82.85	63.65	64.8	71.9	43.1	96.1	67.9	80.7	65.9	67.7	78.9		68.7
0.158333	66.9	59.1	72.9	69.4	62.25	76.95	46.8	56.9	57.7	57.5	85	76.3	81.5	73.65	85.5	93	88.7	65.8	71.9	74.4	47.4	95.9	73	83.6	69.4	71.1	83.45		71.8
0.166667	68.9	64.4	73.85	70.5	65.9	77.15	48.65	56.5	60.4	58.55	87.15	77.5	83.6	76.45	82.85	94.3	91.4	66.9	78.1	76.75	50.2	95.55	77.1	86	72.3	73.9	86.35		73.9
0.175	70.6	68.3	74.4	71.9	68.7	77.35	49.9	56.7	62.1	59.7	89.2	77.6	84.9	77.9	72.25	94.55	92.9	67.5	82.6	78.4	52.1		80.5	87.4	73.9	75.8	87.7		75.5
0.183333	72.2	70.5	75.3	73.9	70.7		50.45	57.25	62.3	60.7	91.25	78	85.1	78.35	71.6	93.55	93.9	67.7	84.4	79.7	52		82.3	88.35	74.7	75.8	87.95		76.1
0.191667	74.45	71.7	76.1	76.45	72.6		50.3	57.6	62.5	61.8	93.3	78.4	85.4	78.6		91.3	94.2	67.8	82.65	80.1	52		82.9	89.35	75.3	75	87.9		76.5
0.2	75.85	71.5	76.65	78.4	73.7		49.4		62.6	62.4	95.9	78.5	85.1	78.4				67.95	81.3	79.85	51.6		83.4	90.5	75.4	74.35	88		76.9
0.208333	77	71.3	76.6	79.4	73.8		49			62.3	98.4	78.8	85.1					68.3		79.8	51		83.6	92.2					77.2
0.216667	77.8		76.2	80.2	74.2		48.55			61.75		79.1											83.3	93.8
0.225	77		75.4	80.8	74.2					61.3														95.75
0.233333	75.5		75.3	80.9	74.2
0.241667				81.2	74.1
0.25				81.25
0.258333
0.266667
0.275
0.283333
0.291667
0.3
0.308333
0.316667
0.325
0.333333
0.341667
0.35
0.358333
0.366667
0.375
0.383333
0.391667
0.4
0.408333
0.416667
0.425
0.433333
0.441667
0.45
0.458333
0.466667
0.475
0.483333
0.491667
0.5
0.508333
0.516667
0.525
0.533333
0.541667
0.55
0.558333
0.566667
0.575
0.583333
0.591667
0.6
0.608333
0.616667
0.625
0.633333
0.641667
0.65
0.658333
0.666667
0.675
0.683333
0.691667
0.7
0.708333
0.716667
0.725
0.733333
0.741667
0.75
0.758333
0.766667
0.775
0.783333
0.791667
0.8
0.808333
0.816667
0.825
0.833333
0.841667
0.85
0.858333
0.866667
0.875
0.883333
0.891667
0.9
0.908333
0.916667
0.925
0.933333
0.941667
0.95
0.958333
0.966667
0.975
0.983333
0.991667
1
1.00833
1.01667
1.025
1.03333
1.04167
1.05
1.05833
1.06667
1.075
1.08333
1.09167
1.1
1.10833
1.11667
1.125
1.13333
1.14167
1.15
1.15833
1.16667
1.175
1.18333
1.19167
1.2
1.20833
1.21667
1.225
1.23333
1.24167
1.25
1.25833
1.26667
1.275
1.28333
1.29167
1.3
1.30833
1.31667
1.325
1.33333
1.34167
1.35
1.35833
1.36667
1.375
1.38333
1.39167
1.4
1.40833
1.41667
1.425
1.43333
1.44167
1.45
1.45833
1.46667
1.475
1.48333
1.49167
1.5
1.50833
1.51667
1.525
1.53333
1.54167
1.55
1.55833
1.56667
1.575
1.58333
1.59167
1.6
1.60833
1.61667
1.625
1.63333
1.64167
1.65
1.65833
1.66667
1.675
1.68333
1.69167
1.7
1.70833
1.71667
1.725
1.73333
1.74167
1.75
1.75833
1.76667
1.775
1.78333
1.79167
1.8
1.80833
1.81667
1.825
1.83333
1.84167
1.85
1.85833
1.86667
1.875
1.88333
1.89167
1.9
1.90833
1.91667
1.925
1.93333
1.94167
1.95
1.95833
1.96667
1.975
1.98333
1.99167
2
2.00833
2.01667
2.025
2.03333
2.04167
2.05
2.05833
2.06667
2.075
2.08333
2.09167
2.1
2.10833
2.11667
2.125
2.13333
2.14167
2.15
2.15833
2.16667
2.175
2.18333
2.19167
2.2
2.20833
2.21667
2.225
2.23333
2.24167
2.25
2.25833
2.26667
2.275
2.28333
2.29167
2.3
2.30833
2.31667
2.325
2.33333
2.34167
2.35
2.35833
2.36667
2.375
2.38333
2.39167
2.4
2.40833
2.41667
2.425
2.43333
2.44167
2.45
2.45833
2.46667
2.475
2.48333
2.49167
2.5
2.50833
2.51667
2.525
2.53333
2.54167
2.55
2.55833
2.56667
2.575
2.58333
2.59167
2.6
2.60833
2.61667
2.625
2.63333
2.64167
2.65
2.65833
2.66667
2.675
2.68333
2.69167
2.7
2.70833
2.71667
2.725
2.73333
2.74167
2.75
2.75833
2.76667
2.775
2.78333
2.79167
2.8
2.80833
2.81667
2.825
2.83333
2.84167
2.85
2.85833
2.86667
2.875
2.88333
2.89167
2.9
2.90833
2.91667
2.925
2.93333
2.94167
2.95
2.95833
2.96667
2.975
2.98333
2.99167
