# Supplementary material for: Age-dependent diastolic heart failure in an in vivo Drosophila model
Source: eLife. 2017 Mar 22;6:e20851. doi: 10.7554/eLife.20851 (PMC5362267; doi:10.7554/eLife.20851)
Supplement: Figure 5—source data 1. — DOI: http://dx.doi.org/10.7554/eLife.20851.018 [file elife-20851-fig5-data1.xlsx]

## Sheet: Sheet 1 - Whole-cell K+ Selecti
Whole-cell K+ Selectivity I-V Curves [I/Imax]
mV	5[K+] 150[Na+]	25[K+] 130[Na+]	25[K+] 130[NMDG+]	150[K+] 5[Na+]	150[K+] 5[Na+] 'Divalent-Free'
-110	-0.024	-0.058	-0.0382	-0.2223	-0.4406
-109	-0.024	-0.0571	-0.0377	-0.2215	-0.4334
-108	-0.0231	-0.056	-0.0372	-0.2222	-0.4275
-107	-0.0225	-0.0562	-0.0369	-0.2172	-0.4204
-106	-0.0212	-0.0552	-0.0361	-0.2176	-0.4232
-105	-0.0206	-0.0545	-0.0354	-0.2182	-0.4144
-104	-0.0199	-0.0549	-0.0356	-0.2139	-0.4117
-103	-0.0195	-0.0534	-0.0345	-0.2133	-0.4112
-102	-0.0184	-0.0523	-0.0337	-0.2138	-0.4052
-101	-0.0172	-0.0523	-0.0338	-0.2118	-0.4072
-100	-0.0162	-0.0518	-0.0329	-0.21	-0.4068
-99	-0.016	-0.0513	-0.033	-0.2115	-0.4053
-98	-0.0161	-0.0497	-0.0322	-0.206	-0.3999
-97	-0.015	-0.0491	-0.0321	-0.2057	-0.3918
-96	-0.0147	-0.0486	-0.0318	-0.2037	-0.3874
-95	-0.0137	-0.0479	-0.0311	-0.203	-0.3895
-94	-0.0126	-0.048	-0.0309	-0.2051	-0.3854
-93	-0.0123	-0.0473	-0.03	-0.2083	-0.3859
-92	-0.011	-0.047	-0.0294	-0.2086	-0.3783
-91	-0.0104	-0.0467	-0.0291	-0.2054	-0.3736
-90	-0.0102	-0.0447	-0.0285	-0.2011	-0.375
-89	-0.0095	-0.045	-0.0279	-0.2014	-0.3677
-88	-0.0086	-0.0436	-0.0281	-0.2019	-0.3666
-87	-0.0078	-0.0435	-0.0278	-0.2016	-0.367
-86	-0.0074	-0.0424	-0.0271	-0.1981	-0.356
-85	-0.0064	-0.0413	-0.0264	-0.1982	-0.354
-84	-0.0058	-0.041	-0.0261	-0.196	-0.3528
-83	-0.005	-0.0408	-0.0259	-0.1964	-0.3493
-82	-0.0039	-0.0398	-0.0253	-0.1986	-0.3465
-81	-0.0032	-0.0389	-0.0247	-0.194	-0.3423
-80	-0.0022	-0.0384	-0.024	-0.1915	-0.3406
-79	-0.0012	-0.0375	-0.0233	-0.1894	-0.337
-78	-0.0009	-0.0362	-0.0224	-0.1891	-0.3284
-77	0.0004	-0.0358	-0.022	-0.192	-0.3219
-76	0.0014	-0.0354	-0.0224	-0.1893	-0.319
-75	0.0019	-0.0343	-0.0217	-0.1845	-0.3234
-74	0.0028	-0.0333	-0.0212	-0.1833	-0.3191
-73	0.0037	-0.0329	-0.0207	-0.1823	-0.319
-72	0.0047	-0.0323	-0.0198	-0.1817	-0.3128
-71	0.0057	-0.0307	-0.0192	-0.1763	-0.3097
-70	0.0067	-0.0302	-0.0185	-0.1795	-0.302
-69	0.0078	-0.0291	-0.0179	-0.174	-0.2985
-68	0.0088	-0.0284	-0.017	-0.1738	-0.2988
-67	0.01	-0.0271	-0.0162	-0.1729	-0.2923
-66	0.0114	-0.0263	-0.0151	-0.1759	-0.2889
-65	0.0122	-0.0252	-0.0146	-0.1721	-0.2892
-64	0.0131	-0.0244	-0.0139	-0.1701	-0.2807
-63	0.014	-0.0237	-0.0132	-0.1651	-0.2779
-62	0.0152	-0.0229	-0.0125	-0.1619	-0.2716
-61	0.0167	-0.0215	-0.0121	-0.1608	-0.2728
-60	0.0174	-0.0203	-0.0111	-0.1622	-0.2692
-59	0.019	-0.0195	-0.0103	-0.159	-0.2635
-58	0.0201	-0.0179	-0.0096	-0.1611	-0.2548
-57	0.0211	-0.0167	-0.0086	-0.1573	-0.2532
-56	0.0228	-0.0157	-0.0075	-0.1563	-0.2481
-55	0.0239	-0.0144	-0.0064	-0.1567	-0.2447
-54	0.0253	-0.0132	-0.0057	-0.1521	-0.246
-53	0.027	-0.012	-0.0046	-0.1487	-0.2419
-52	0.029	-0.0106	-0.0036	-0.1476	-0.2348
-51	0.0302	-0.0089	-0.0026	-0.1454	-0.2242
-50	0.032	-0.0072	-0.0011	-0.1445	-0.2238
-49	0.0336	-0.0057	-0.0004	-0.1425	-0.2204
-48	0.0355	-0.0044	0.001	-0.1413	-0.2153
-47	0.0366	-0.0029	0.0018	-0.1388	-0.2139
-46	0.0386	-0.0013	0.0031	-0.1383	-0.2088
-45	0.0407	0.0002	0.0043	-0.1345	-0.2051
-44	0.0422	0.002	0.0056	-0.1363	-0.1983
-43	0.044	0.0034	0.0067	-0.1342	-0.1966
-42	0.0465	0.0053	0.0082	-0.1299	-0.1929
-41	0.0478	0.0071	0.0095	-0.1264	-0.1908
-40	0.05	0.0087	0.0109	-0.1241	-0.1857
-39	0.0517	0.0108	0.0121	-0.1206	-0.1835
-38	0.0541	0.0127	0.0139	-0.1207	-0.1747
-37	0.0558	0.0146	0.0152	-0.1179	-0.1699
-36	0.0582	0.0165	0.0166	-0.1144	-0.1635
-35	0.061	0.0185	0.0185	-0.1108	-0.1615
-34	0.0627	0.0208	0.0199	-0.1093	-0.1564
-33	0.0646	0.0229	0.0218	-0.1062	-0.1505
-32	0.0676	0.025	0.0234	-0.1022	-0.1454
-31	0.0705	0.0276	0.0255	-0.0996	-0.1416
-30	0.0724	0.0297	0.0274	-0.0977	-0.1365
-29	0.0753	0.0313	0.0291	-0.0951	-0.1345
-28	0.078	0.034	0.031	-0.0938	-0.1293
-27	0.0803	0.036	0.0332	-0.0905	-0.126
-26	0.0834	0.0389	0.0348	-0.0879	-0.1212
-25	0.0853	0.0416	0.0375	-0.0836	-0.1146
-24	0.0881	0.0442	0.0395	-0.079	-0.1099
-23	0.0916	0.0469	0.0419	-0.0778	-0.1058
-22	0.0946	0.0494	0.0439	-0.0747	-0.101
-21	0.098	0.0517	0.0463	-0.0706	-0.0969
-20	0.1006	0.0546	0.0484	-0.0675	-0.0909
-19	0.105	0.0574	0.0509	-0.064	-0.0846
-18	0.108	0.0605	0.0536	-0.0604	-0.0817
-17	0.1124	0.064	0.0561	-0.0574	-0.0766
-16	0.1149	0.0667	0.059	-0.0553	-0.0709
-15	0.1193	0.0697	0.0617	-0.0523	-0.0662
-14	0.1228	0.0727	0.0638	-0.0492	-0.0617
-13	0.1265	0.0755	0.0673	-0.0446	-0.057
-12	0.1303	0.0788	0.0705	-0.0411	-0.0512
-11	0.1357	0.0824	0.0728	-0.0375	-0.0462
-10	0.1386	0.0856	0.0763	-0.0341	-0.0406
-9	0.1422	0.0894	0.0799	-0.0297	-0.0349
-8	0.1465	0.0927	0.0823	-0.0262	-0.0298
-7	0.1498	0.0954	0.086	-0.0219	-0.0249
-6	0.1554	0.099	0.0893	-0.0181	-0.0197
-5	0.1593	0.1034	0.0921	-0.0144	-0.0147
-4	0.1632	0.1088	0.0964	-0.0102	-0.0089
-3	0.1695	0.1148	0.1002	-0.0063	-0.0038
-2	0.1736	0.1184	0.1029	-0.0023	0.0017
-1	0.1785	0.1222	0.1066	0.0023	0.0074
0	0.1831	0.1258	0.1117	0.0066	0.0128
1	0.1897	0.1314	0.1167	0.011	0.0184
2	0.1979	0.1384	0.1206	0.0152	0.0243
3	0.2013	0.1416	0.1254	0.0199	0.0299
4	0.2077	0.1472	0.1275	0.0242	0.0354
5	0.2111	0.1511	0.1323	0.0289	0.0414
6	0.2164	0.154	0.1382	0.0332	0.0473
7	0.2229	0.158	0.1411	0.0379	0.0528
8	0.2282	0.1637	0.145	0.0425	0.0594
9	0.2357	0.1702	0.15	0.048	0.0647
10	0.2417	0.1745	0.1569	0.0531	0.0706
11	0.2506	0.1829	0.1609	0.0574	0.0771
12	0.2551	0.1883	0.164	0.062	0.0827
13	0.2609	0.1937	0.1693	0.0665	0.0895
14	0.2679	0.1997	0.1751	0.0724	0.0957
15	0.2738	0.205	0.1815	0.0775	0.1012
16	0.2812	0.2121	0.1874	0.0831	0.1073
17	0.2897	0.216	0.1952	0.0881	0.1148
18	0.2995	0.2217	0.1981	0.0943	0.1204
19	0.3073	0.2303	0.2059	0.0984	0.1274
20	0.3132	0.2359	0.2112	0.1036	0.1338
21	0.3195	0.2427	0.2179	0.1089	0.1408
22	0.3272	0.2466	0.2235	0.117	0.1477
23	0.3365	0.2524	0.2309	0.1221	0.1542
24	0.342	0.2603	0.2345	0.129	0.1597
25	0.3499	0.2695	0.2401	0.1335	0.1644
26	0.3638	0.2742	0.2469	0.1384	0.1725
27	0.3681	0.2781	0.2527	0.1472	0.1804
28	0.3787	0.2869	0.2601	0.1531	0.1882
29	0.382	0.2973	0.2692	0.159	0.1944
30	0.3934	0.3017	0.2744	0.1644	0.1996
31	0.405	0.3126	0.2818	0.1701	0.207
32	0.4122	0.3224	0.2916	0.1766	0.2146
33	0.4174	0.3322	0.299	0.1839	0.2229
34	0.4261	0.3399	0.3032	0.1899	0.232
35	0.4414	0.3476	0.3147	0.1953	0.2404
36	0.4518	0.3501	0.3218	0.2044	0.247
37	0.4549	0.3565	0.333	0.2081	0.2533
38	0.4674	0.3673	0.339	0.2182	0.2606
39	0.4831	0.3812	0.3458	0.2249	0.2686
40	0.4899	0.3864	0.356	0.2303	0.2778
41	0.4982	0.3951	0.3669	0.237	0.2841
42	0.5137	0.4052	0.3734	0.2452	0.2929
43	0.5214	0.415	0.3824	0.251	0.2995
44	0.5346	0.4254	0.3916	0.2579	0.3087
45	0.5452	0.4353	0.4002	0.2686	0.3134
46	0.5553	0.4396	0.4142	0.271	0.325
47	0.5646	0.4497	0.4188	0.2805	0.3316
48	0.5729	0.4616	0.4288	0.2901	0.3373
49	0.5875	0.4649	0.4423	0.2953	0.3465
50	0.5961	0.4805	0.4478	0.3015	0.3542
51	0.6066	0.4862	0.4573	0.3109	0.3635
52	0.623	0.4964	0.4677	0.3147	0.3715
53	0.6279	0.5117	0.4762	0.3273	0.3821
54	0.641	0.5209	0.4854	0.3374	0.3927
55	0.6524	0.5318	0.4985	0.3468	0.3977
56	0.6673	0.5399	0.5104	0.3525	0.4072
57	0.682	0.5555	0.5244	0.3595	0.4179
58	0.6966	0.5666	0.5374	0.3699	0.4215
59	0.7055	0.5757	0.548	0.3756	0.4318
60	0.7182	0.582	0.5572	0.3861	0.4397
61	0.7309	0.5962	0.5714	0.3967	0.4542
62	0.7435	0.6063	0.5881	0.4072	0.4636
63	0.7567	0.619	0.5903	0.4164	0.4775
64	0.7695	0.6329	0.6081	0.4244	0.484
65	0.781	0.6477	0.6166	0.4323	0.5013
66	0.7921	0.654	0.6275	0.4441	0.5046
67	0.8112	0.6655	0.6431	0.4538	0.5122
68	0.8359	0.6773	0.6542	0.4691	0.5245
69	0.8454	0.6965	0.6678	0.4787	0.5375
70	0.8589	0.7032	0.675	0.4823	0.5466
71	0.8727	0.7193	0.6921	0.4905	0.5577
72	0.8884	0.7328	0.7121	0.5108	0.5709
73	0.9016	0.7421	0.7298	0.5219	0.5726
74	0.9211	0.7576	0.7394	0.5277	0.5841
75	0.9366	0.7692	0.748	0.5386	0.5928
76	0.9491	0.7861	0.7668	0.547	0.6003
77	0.958	0.7966	0.7847	0.563	0.6108
78	0.9711	0.8057	0.7871	0.5786	0.6278
79	0.9874	0.8182	0.7967	0.5882	0.6357
80	1	0.8282	0.8205	0.5942	0.6506
